# Supplementary material for: 1-Methyl-3-(3-oxocyclo­hex-1-en­yl)azepan-2-one
Source: Acta Crystallogr Sect E Struct Rep Online. 2008 Sep 13;64(Pt 10):o1935. doi: 10.1107/S160053680802895X (PMC2959380; doi:10.1107/S160053680802895X)
Supplement: Supplementary file 2 [file e-64-o1935-Isup2.hkl]

# 
# h,k,l, Fc-squared, Fo-squared, sigma(Fo-squared) and status flag 
# 
data_I
_shelx_title ' HLI in p21/v' 
_shelx_refln_list_code          4 
_shelx_F_calc_maximum      159.99 
_exptl_crystal_F_000       480.00 
_reflns_d_resolution_high  0.8257 
 
loop_ 
 _symmetry_equiv_pos_as_xyz 
 'x, y, z' 
 '-x, y+1/2, -z+1/2' 
 '-x, -y, -z' 
 'x, -y-1/2, z-1/2' 
 
_cell_length_a     9.4501 
_cell_length_b    10.6649 
_cell_length_c    11.9632 
_cell_angle_alpha  90.000 
_cell_angle_beta   95.329 
_cell_angle_gamma  90.000 
 
_shelx_F_squared_multiplier     1.000 
 
loop_ 
 _refln_index_h 
 _refln_index_k 
 _refln_index_l 
 _refln_F_squared_calc 
 _refln_F_squared_meas 
 _refln_F_squared_sigma 
 _refln_observed_status 
   1   0   0      229.67      228.90      2.34 o 
   2   0   0     8231.20     7261.28     71.55 o 
   3   0   0     2381.21     2659.45     14.40 o 
   4   0   0       45.10       32.71      2.13 o 
   5   0   0        1.42        0.00      2.75 o 
   6   0   0        7.84        9.09      1.85 o 
   7   0   0       27.72       35.02      3.19 o 
   8   0   0       13.75       16.07      2.91 o 
   9   0   0        1.36        6.52      4.73 o 
  10   0   0        0.62        0.00      6.19 o 
  11   0   0        0.43        0.01      6.80 o 
   1   1   0      563.44      617.40      4.41 o 
   2   1   0      533.17      598.64      5.82 o 
   3   1   0      960.54      951.85      6.39 o 
   4   1   0       11.07       14.82      1.65 o 
   5   1   0       18.68       14.16      2.21 o 
   6   1   0      179.00      177.25      5.81 o 
   7   1   0       32.16       28.90      3.22 o 
   8   1   0       79.18       92.79      5.17 o 
   9   1   0        2.70        3.77      5.06 o 
  10   1   0       34.27       42.49      4.97 o 
  11   1   0       16.44        9.92      4.69 o 
   0   2   0       40.83       36.90      1.39 o 
   1   2   0      646.11      653.99      5.68 o 
   2   2   0     3473.95     3614.33     16.34 o 
   3   2   0       29.08       22.26      1.94 o 
   4   2   0        0.07        0.00      2.67 o 
   5   2   0      762.62      769.58     10.93 o 
   6   2   0       38.34       37.55      3.08 o 
   7   2   0      757.47      740.53     12.94 o 
   8   2   0        0.42        0.18      5.16 o 
   9   2   0       19.40        9.72      6.03 o 
  10   2   0        0.06        7.63      5.08 o 
  11   2   0        0.00        0.01      6.24 o 
   1   3   0     1320.79     1285.53      9.43 o 
   2   3   0      400.11      378.33      6.92 o 
   3   3   0       63.09       57.72      2.86 o 
   4   3   0       41.82       39.11      2.60 o 
   5   3   0      672.10      683.71     10.60 o 
   6   3   0       76.99       70.28      4.23 o 
   7   3   0      192.94      213.97      7.00 o 
   8   3   0       21.16       23.53      3.51 o 
   9   3   0        9.45        1.25      6.07 o 
  10   3   0       24.43       30.40      4.76 o 
  11   3   0        3.57        3.76      5.79 o 
   0   4   0      249.87      211.23      4.30 o 
   1   4   0      476.16      520.95      6.90 o 
   2   4   0      443.39      519.59      8.76 o 
   3   4   0      472.49      445.75      9.54 o 
   4   4   0       61.88       66.07      5.00 o 
   5   4   0       17.54       19.54      2.77 o 
   6   4   0        6.46       12.67      2.60 o 
   7   4   0        6.89        0.00      5.49 o 
   8   4   0       37.37       34.42      6.17 o 
   9   4   0       15.80       12.17      6.17 o 
  10   4   0       37.04       30.69      5.04 o 
   1   5   0      540.18      533.22      7.88 o 
   2   5   0       83.90       87.65      4.73 o 
   3   5   0      552.29      518.92     11.40 o 
   4   5   0       66.47       65.71      5.36 o 
   5   5   0       27.71       29.59      4.87 o 
   6   5   0        0.56        0.00      4.91 o 
   7   5   0       17.78       18.07      5.44 o 
   8   5   0        0.63        0.00      5.58 o 
   9   5   0       14.56        9.82      6.90 o 
  10   5   0        1.44        1.28      6.60 o 
   0   6   0      425.42      429.02      7.68 o 
   1   6   0       39.25       43.54      2.87 o 
   2   6   0      853.85      931.61     14.33 o 
   3   6   0      479.10      419.62     11.35 o 
   4   6   0        0.21        0.00      3.85 o 
   5   6   0        6.08        1.68      4.52 o 
   6   6   0        2.06        0.00      5.08 o 
   7   6   0        0.70        0.00      5.30 o 
   8   6   0        0.40        2.37      5.32 o 
   9   6   0        6.17        8.46      6.37 o 
  10   6   0        5.23        2.15      6.13 o 
   1   7   0      207.72      208.80      6.40 o 
   2   7   0      165.15      185.30      8.11 o 
   3   7   0      122.64      106.62      8.18 o 
   4   7   0      173.70      131.70      9.71 o 
   5   7   0       41.55       50.66      6.36 o 
   6   7   0      194.80      166.37     12.17 o 
   7   7   0       58.08       40.66      9.61 o 
   8   7   0        1.79        0.23      6.07 o 
   9   7   0        5.41        4.62      7.25 o 
   0   8   0       21.16       23.06      2.83 o 
   1   8   0        0.27        0.00      4.35 o 
   2   8   0        7.19        6.11      2.64 o 
   3   8   0      111.98      102.14      8.37 o 
   4   8   0       84.17       94.09      8.44 o 
   5   8   0       41.59       27.95      7.09 o 
   6   8   0        1.48        8.84      5.57 o 
   7   8   0        5.66        0.00      6.66 o 
   8   8   0       61.44       51.09     10.91 o 
   1   9   0      226.44      220.81      7.69 o 
   2   9   0       52.56       51.54      6.84 o 
   3   9   0        0.29        7.96      4.70 o 
   4   9   0       17.34        7.07      6.82 o 
   5   9   0       70.61       56.49      8.68 o 
   6   9   0       61.71       24.47     10.79 o 
   7   9   0       61.10       57.71     10.53 o 
   8   9   0        0.15        3.51      6.34 o 
   0  10   0      147.11      168.50      7.17 o 
   1  10   0      198.38      207.93     10.67 o 
   2  10   0        3.18        4.03      5.26 o 
   3  10   0        0.07        0.00      5.75 o 
   4  10   0        0.75        2.86      5.18 o 
   5  10   0        3.73        0.00      6.73 o 
   6  10   0       17.55        6.24      8.52 o 
   7  10   0        0.09        0.01      7.12 o 
   1  11   0        1.35        3.57      5.26 o 
   2  11   0       21.44       20.05      6.60 o 
   3  11   0        3.02        3.30      5.07 o 
   4  11   0        5.51        5.42      5.99 o 
   5  11   0        0.09        0.00      7.24 o 
   0  12   0       64.10       93.03      8.13 o 
   1  12   0       47.47       69.64      8.29 o 
   2  12   0        1.07        0.00      7.90 o 
   3  12   0        0.07        8.17      5.41 o 
   4  12   0        3.83       14.80      6.34 o 
 -11   1   1        5.14        7.11      6.21 o 
 -10   1   1        0.95        3.11      5.09 o 
  -9   1   1        9.35        9.09      5.66 o 
  -7   1   1        8.85        2.41      4.43 o 
  -6   1   1      119.69      156.22      4.99 o 
  -5   1   1      685.70      665.23      9.45 o 
  -4   1   1     1573.33     1661.75     12.89 o 
  -3   1   1        4.50        3.58      2.34 o 
  -2   1   1      234.19      228.56      3.53 o 
  -1   1   1     5870.68     5589.28     53.91 o 
   0   1   1      805.81      801.87      4.62 o 
   1   1   1      508.88      467.64      4.07 o 
   2   1   1     5853.70     5854.41     51.35 o 
   3   1   1      235.38      236.00      4.56 o 
   4   1   1      185.66      193.53      4.55 o 
   5   1   1       84.96       80.11      3.58 o 
   6   1   1       19.20       17.55      2.60 o 
   7   1   1       87.20       91.31      4.84 o 
   8   1   1        5.92        4.52      4.66 o 
   9   1   1       56.35       55.12      5.01 o 
  10   1   1        1.89        1.16      5.83 o 
  11   1   1        5.42       12.37      6.04 o 
 -11   2   1        2.48        1.54      6.01 o 
 -10   2   1       19.67       25.30      3.71 o 
  -9   2   1       92.80      107.32      6.02 o 
  -8   2   1       73.62       73.52      4.55 o 
  -7   2   1        0.01        2.91      3.96 o 
  -6   2   1        2.46        0.00      3.74 o 
  -5   2   1      468.80      488.46      8.17 o 
  -4   2   1       49.03       52.56      2.60 o 
  -3   2   1      454.29      473.81      6.45 o 
  -2   2   1     2547.55     2387.80     12.95 o 
  -1   2   1      893.69      851.06      6.47 o 
   0   2   1     1930.33     1860.49      9.21 o 
   1   2   1      519.20      452.72      3.64 o 
   2   2   1      469.54      502.25      6.06 o 
   3   2   1        8.25        2.03      2.46 o 
   4   2   1      252.30      278.14      5.76 o 
   5   2   1      110.00      116.45      4.40 o 
   6   2   1       20.14       19.50      2.70 o 
   7   2   1        5.58        0.76      4.81 o 
   8   2   1        6.37        0.00      5.50 o 
   9   2   1       36.26       37.78      4.19 o 
  10   2   1        2.06        6.80      4.80 o 
  11   2   1        3.71        2.13      6.74 o 
 -11   3   1        1.35        2.37      5.99 o 
 -10   3   1        2.82        0.01      5.87 o 
  -9   3   1        6.46        3.25      5.04 o 
  -8   3   1       97.39       82.20      5.07 o 
  -7   3   1       58.07       48.92      4.11 o 
  -6   3   1       20.17       14.31      2.69 o 
  -5   3   1        9.47       10.10      3.81 o 
  -4   3   1        6.84        3.76      3.03 o 
  -3   3   1      137.82      142.70      3.78 o 
  -2   3   1       31.26       25.28      1.72 o 
  -1   3   1       41.98       36.29      1.81 o 
   0   3   1       20.36       17.92      1.49 o 
   1   3   1      235.86      258.09      4.44 o 
   2   3   1      175.83      184.64      4.14 o 
   3   3   1       47.36       39.38      2.47 o 
   4   3   1      260.64      252.00      6.04 o 
   5   3   1      104.19      119.92      4.63 o 
   6   3   1       43.76       48.45      3.71 o 
   7   3   1       84.22       99.04      5.15 o 
   8   3   1        2.56        2.40      5.09 o 
   9   3   1       77.56       79.00      6.03 o 
  10   3   1        1.37        0.00      6.63 o 
 -10   4   1        3.14        0.01      6.34 o 
  -9   4   1       41.32       30.53      3.87 o 
  -8   4   1        0.65        0.00      5.31 o 
  -7   4   1      113.76      123.36      5.87 o 
  -6   4   1       43.45       39.07      3.23 o 
  -5   4   1      137.85      143.91      5.20 o 
  -4   4   1       37.31       38.02      2.78 o 
  -3   4   1       33.13       35.30      2.29 o 
  -2   4   1     1230.04     1124.20     10.59 o 
  -1   4   1      937.18     1005.87      9.55 o 
   0   4   1      282.85      304.20      5.31 o 
   1   4   1      227.50      235.85      4.86 o 
   2   4   1        0.06        0.00      2.74 o 
   3   4   1      444.71      471.26     10.19 o 
   4   4   1       61.27       75.36      5.30 o 
   5   4   1       19.78       13.05      4.62 o 
   6   4   1      188.72      187.55      6.78 o 
   7   4   1       43.45       49.14      5.81 o 
   8   4   1        3.16        0.39      5.19 o 
   9   4   1        0.34        0.00      6.17 o 
  10   4   1        1.68        0.01      6.49 o 
 -10   5   1        3.14        8.01      5.50 o 
  -9   5   1       24.05       21.77      7.43 o 
  -8   5   1        9.21        0.00      6.27 o 
  -7   5   1        0.11        0.00      4.93 o 
  -6   5   1       33.60       26.67      3.16 o 
  -5   5   1      120.61      121.82      4.91 o 
  -4   5   1      523.69      505.84      8.86 o 
  -3   5   1        6.55        2.28      2.94 o 
  -2   5   1      624.26      689.70      8.99 o 
  -1   5   1       36.55       28.46      2.15 o 
   0   5   1      255.76      281.61      5.71 o 
   1   5   1     1288.47     1473.62     13.47 o 
   2   5   1       84.58      105.27      3.94 o 
   3   5   1      435.95      432.06     10.83 o 
   4   5   1        3.32        9.08      3.89 o 
   5   5   1       26.53       41.98      5.29 o 
   6   5   1       26.95       32.77      3.28 o 
   7   5   1        0.57        6.84      4.85 o 
   8   5   1       14.24       15.94      5.98 o 
   9   5   1        1.90        0.00      6.48 o 
  10   5   1        0.46        5.71      5.46 o 
 -10   6   1        4.65        0.26      6.13 o 
  -9   6   1       27.55       29.11      4.45 o 
  -8   6   1       83.73       81.78      6.15 o 
  -7   6   1       69.38       65.46      5.06 o 
  -6   6   1       12.53       12.64      2.85 o 
  -5   6   1        6.75        0.00      4.34 o 
  -4   6   1       12.79       12.76      2.46 o 
  -3   6   1       39.84       35.32      2.87 o 
  -2   6   1       47.98       44.77      3.10 o 
  -1   6   1        0.04        0.00      2.99 o 
   0   6   1        7.25        4.79      2.89 o 
   1   6   1       90.91       94.28      4.09 o 
   2   6   1       38.52       31.00      2.77 o 
   3   6   1        7.36        6.78      3.56 o 
   4   6   1       50.24       66.03      5.31 o 
   5   6   1        9.11       15.31      4.66 o 
   6   6   1       25.40       18.81      6.86 o 
   7   6   1       46.59       27.34      8.54 o 
   8   6   1       80.49       81.29      8.89 o 
   9   6   1        0.39        2.69      6.05 o 
  -9   7   1        0.95        2.75      5.72 o 
  -8   7   1        6.48        7.44      5.53 o 
  -7   7   1       79.38       84.86      5.93 o 
  -6   7   1      161.51      158.75      6.97 o 
  -5   7   1        1.73        0.00      4.63 o 
  -4   7   1        9.32        7.21      4.00 o 
  -3   7   1      256.16      268.27      7.19 o 
  -1   7   1        9.73       10.25      2.08 o 
   0   7   1        0.03        0.00      4.05 o 
   1   7   1        5.46        3.74      3.87 o 
   2   7   1       13.99        8.78      4.69 o 
   3   7   1       15.32       11.69      5.04 o 
   4   7   1      175.39      202.92     10.52 o 
   5   7   1      119.91       88.27     10.22 o 
   6   7   1       35.59       21.94      7.88 o 
   7   7   1       36.27       35.09      7.68 o 
   8   7   1       21.45        7.25      8.20 o 
   9   7   1        0.06        7.27      5.50 o 
  -8   8   1        0.02        0.01      5.57 o 
  -7   8   1       19.15       14.94      4.33 o 
  -6   8   1      239.78      253.85      8.87 o 
  -5   8   1       54.56       52.13      4.82 o 
  -4   8   1      143.23      139.89      6.26 o 
  -3   8   1       96.75       93.06      5.07 o 
  -1   8   1       48.66       42.77      3.77 o 
   0   8   1       19.02       19.92      3.12 o 
   1   8   1      355.06      329.62      8.96 o 
   2   8   1      119.63      133.29      8.22 o 
   3   8   1      212.12      210.19     11.00 o 
   4   8   1       79.87       67.29      8.47 o 
   5   8   1      116.26       93.44      9.89 o 
   6   8   1       97.33       66.77      9.98 o 
   7   8   1       74.18       57.36      9.64 o 
   8   8   1       19.84       12.10      7.88 o 
  -8   9   1        0.88        0.66      3.26 o 
  -7   9   1        1.56        3.13      6.11 o 
  -6   9   1        5.40        0.00      5.82 o 
  -5   9   1        0.02        1.43      4.91 o 
  -4   9   1       14.35       12.66      3.25 o 
  -3   9   1       73.52       67.13      4.54 o 
  -2   9   1       23.67       27.40      3.04 o 
  -1   9   1       28.63       34.62      3.71 o 
   0   9   1       13.32       11.97      2.94 o 
   1   9   1       26.60       27.09      3.81 o 
   2   9   1       55.25       55.21      7.14 o 
   3   9   1      165.44      163.20     10.45 o 
   4   9   1       31.17       24.21      6.88 o 
   5   9   1        4.63        9.97      5.01 o 
   6   9   1       14.74        0.00      7.73 o 
   7   9   1        0.76        1.74      5.83 o 
   8   9   1        2.08       11.44      7.06 o 
  -7  10   1        4.26        2.37      5.82 o 
  -6  10   1        1.64        0.01      6.18 o 
  -5  10   1       14.39       18.13      3.50 o 
  -4  10   1        0.72        4.71      4.80 o 
  -3  10   1        0.02        0.00      5.23 o 
  -2  10   1       26.02       31.30      4.61 o 
  -1  10   1       16.25       15.57      3.35 o 
   0  10   1      147.30      168.00      9.56 o 
   1  10   1       62.31       60.60      4.80 o 
   2  10   1       12.28       10.75      3.24 o 
   3  10   1       44.66       42.01      7.19 o 
   4  10   1        3.40        2.44      5.63 o 
   5  10   1        0.00        0.00      7.10 o 
   6  10   1       49.01       45.86     10.33 o 
   7  10   1        0.00        0.01      7.09 o 
  -5  11   1       16.06       32.80      4.32 o 
  -4  11   1        0.99        5.98      5.05 o 
  -3  11   1        0.44        0.01      5.56 o 
  -2  11   1       42.08       50.05      4.83 o 
  -1  11   1       99.37      102.21      6.51 o 
   0  11   1       19.86       16.65      6.93 o 
   1  11   1       49.69       55.61      8.17 o 
   2  11   1       24.79        9.17      7.88 o 
   3  11   1       21.52       14.47      7.00 o 
   4  11   1       12.38       17.87      7.11 o 
   5  11   1        0.24        0.01      6.44 o 
  -4  12   1        0.02        0.01      6.43 o 
  -3  12   1        8.84        9.48      5.99 o 
  -2  12   1        3.48        0.01      6.48 o 
  -1  12   1        0.77        3.92      5.46 o 
   0  12   1        0.03        0.01      3.32 o 
   1  12   1        5.84        0.00      7.49 o 
   2  12   1       34.25       46.89      7.74 o 
   3  12   1        5.91       10.34      6.22 o 
 -11   0   2       17.81       20.32      4.80 o 
 -10   0   2        0.83        0.00      5.83 o 
  -9   0   2       13.44       20.10      3.22 o 
  -8   0   2        1.04        0.00      4.96 o 
  -7   0   2        4.61        5.10      3.58 o 
  -6   0   2       49.21       61.36      3.43 o 
  -5   0   2        1.16        0.00      3.00 o 
  -4   0   2     1613.76     1674.12     13.25 o 
  -3   0   2     5419.66     5385.68     20.71 o 
  -2   0   2    17790.72    15815.22    118.90 o 
  -1   0   2     1682.14     1662.32      8.23 o 
   0   0   2       17.80       12.12      0.91 o 
   1   0   2    25596.45    21353.95    122.14 o 
   2   0   2      567.13      669.59      6.40 o 
   3   0   2       58.07       53.60      2.37 o 
   4   0   2      493.19      472.94      7.21 o 
   5   0   2      616.60      679.21     10.86 o 
   6   0   2      183.14      188.39      6.04 o 
   7   0   2        3.13        7.45      3.96 o 
   8   0   2      304.93      320.09      9.22 o 
   9   0   2      293.45      312.60     10.35 o 
  10   0   2       38.41       28.97      4.66 o 
  11   0   2        0.01        0.01      5.86 o 
 -11   1   2        0.03        2.03      5.61 o 
 -10   1   2        2.22        0.01      5.39 o 
  -9   1   2       23.23       12.43      6.48 o 
  -7   1   2       75.18       64.95      4.24 o 
  -6   1   2        0.53        0.00      3.49 o 
  -5   1   2        8.68        6.18      3.37 o 
  -4   1   2       22.25       27.10      2.00 o 
  -3   1   2     4463.35     4337.89     43.74 o 
  -2   1   2      317.88      314.28      4.51 o 
  -1   1   2     4799.33     4293.07     54.57 o 
   0   1   2       75.20      103.86      2.23 o 
   1   1   2     2165.47     2351.81     10.97 o 
   2   1   2     6202.91     6246.11     79.88 o 
   3   1   2        5.50       10.43      1.54 o 
   4   1   2      841.38      804.09      9.80 o 
   5   1   2       33.82       35.39      2.82 o 
   6   1   2       14.48       13.42      2.56 o 
   7   1   2        6.77        7.98      2.46 o 
   8   1   2        6.29        4.83      4.89 o 
   9   1   2      136.38      136.65      7.15 o 
  10   1   2        1.14        0.00      6.30 o 
  11   1   2       44.89       34.12      5.49 o 
 -11   2   2        5.11       11.65      3.34 o 
 -10   2   2        5.94        5.43      4.93 o 
  -9   2   2       21.52       22.95      3.85 o 
  -8   2   2       58.79       63.36      4.58 o 
  -7   2   2        2.83        6.03      3.98 o 
  -6   2   2      275.67      267.02      6.73 o 
  -5   2   2      281.12      296.91      6.52 o 
  -4   2   2       40.13       42.24      2.78 o 
  -3   2   2      210.12      200.06      4.27 o 
  -2   2   2      161.59      127.99      3.13 o 
  -1   2   2       87.16       83.08      2.43 o 
   0   2   2      727.54      740.97      6.38 o 
   1   2   2      693.65      739.61      6.92 o 
   2   2   2     3317.11     3413.08     11.54 o 
   3   2   2        4.11       10.50      1.52 o 
   4   2   2      647.56      603.55      8.98 o 
   5   2   2      223.62      229.03      6.09 o 
   6   2   2      108.98      114.50      5.12 o 
   7   2   2       28.82       33.04      3.43 o 
   8   2   2       94.24      103.40      5.56 o 
   9   2   2        4.43        1.05      5.67 o 
  10   2   2        0.06        0.01      5.91 o 
 -11   3   2        5.97        1.05      6.31 o 
 -10   3   2       10.75       15.41      3.55 o 
  -9   3   2        2.93        0.00      5.83 o 
  -8   3   2        4.79        1.95      5.18 o 
  -7   3   2       72.00       72.35      4.32 o 
  -6   3   2       52.09       38.60      3.14 o 
  -5   3   2     1036.26      955.86     11.86 o 
  -4   3   2       46.87       69.08      3.18 o 
  -3   3   2       36.77       23.74      1.97 o 
  -2   3   2      609.81      572.37      5.12 o 
  -1   3   2      301.97      286.02      4.79 o 
   0   3   2     4414.95     4603.42     19.19 o 
   1   3   2      146.26      127.08      3.60 o 
   2   3   2       64.35       57.47      3.48 o 
   3   3   2      406.23      444.59      7.35 o 
   4   3   2     1267.67     1420.19     14.41 o 
   5   3   2      164.09      178.64      5.58 o 
   6   3   2      193.31      201.02      6.67 o 
   7   3   2        3.98        2.79      4.36 o 
   8   3   2       53.82       55.57      4.95 o 
   9   3   2        0.06        0.00      6.35 o 
  10   3   2        7.56        3.20      6.52 o 
 -10   4   2        1.51        0.01      5.85 o 
  -9   4   2       36.09       23.90      4.22 o 
  -8   4   2       12.87       11.66      3.47 o 
  -7   4   2       72.35       65.76      4.37 o 
  -6   4   2       40.49       31.91      3.25 o 
  -5   4   2       21.35       19.91      2.51 o 
  -4   4   2       58.35       67.20      3.23 o 
  -3   4   2      131.96      126.33      4.22 o 
  -2   4   2      488.33      509.20      7.43 o 
  -1   4   2     2057.39     2072.72     10.90 o 
   0   4   2      347.29      286.75      5.20 o 
   1   4   2      104.02       89.63      3.32 o 
   2   4   2      852.69      872.51     11.55 o 
   3   4   2      166.58      171.49      5.89 o 
   4   4   2       89.34       78.38      5.84 o 
   5   4   2       97.28       93.85      4.52 o 
   6   4   2       59.75       63.34      5.96 o 
   7   4   2       13.56        4.50      5.35 o 
   8   4   2       24.75       25.05      3.30 o 
   9   4   2        2.60        0.90      5.54 o 
  10   4   2        7.54       12.68      4.01 o 
 -10   5   2       12.73       15.43      3.56 o 
  -9   5   2        0.69        0.00      5.79 o 
  -8   5   2        2.82        0.00      5.61 o 
  -7   5   2       29.82       28.80      3.58 o 
  -6   5   2        0.03        0.00      4.02 o 
  -5   5   2       69.76       66.35      3.92 o 
  -4   5   2        1.65        0.00      3.96 o 
  -3   5   2       75.43       80.47      3.51 o 
  -2   5   2        9.15        4.88      1.61 o 
  -1   5   2      534.42      499.41      7.57 o 
   0   5   2      274.56      262.51      5.90 o 
   1   5   2      726.34      790.00     10.16 o 
   2   5   2      641.71      753.54     12.76 o 
   3   5   2       31.62       23.23      4.15 o 
   4   5   2        3.46        0.89      4.20 o 
   5   5   2        7.20       11.46      2.26 o 
   6   5   2        0.34        0.00      4.54 o 
   7   5   2        3.10        0.92      4.87 o 
   8   5   2        9.36        9.41      5.79 o 
   9   5   2       11.89       12.05      6.30 o 
  10   5   2        8.90       11.65      6.40 o 
 -10   6   2        5.87        0.79      6.80 o 
  -9   6   2        0.22        0.01      5.57 o 
  -8   6   2       60.19       49.85      5.11 o 
  -7   6   2       49.77       46.36      5.08 o 
  -6   6   2      322.89      312.89      8.63 o 
  -5   6   2       17.34       11.80      2.84 o 
  -4   6   2       14.82        9.04      4.39 o 
  -3   6   2      146.38      138.78      5.00 o 
  -2   6   2       87.63      106.01      4.32 o 
  -1   6   2       48.80       43.54      2.96 o 
   0   6   2      237.23      245.01      6.16 o 
   1   6   2      483.72      452.23     10.02 o 
   2   6   2      212.39      207.95      7.93 o 
   3   6   2        1.20        0.52      4.22 o 
   4   6   2        0.73        0.00      4.34 o 
   5   6   2      253.64      252.93     10.99 o 
   6   6   2      103.43      112.31      7.95 o 
   7   6   2        6.55        3.77      5.61 o 
   8   6   2        6.02        6.01      5.58 o 
   9   6   2       16.43        9.24      7.39 o 
  -9   7   2        2.42        3.27      6.07 o 
  -8   7   2        0.43        0.00      6.51 o 
  -7   7   2       46.33       52.82      4.71 o 
  -6   7   2      244.11      255.34      8.41 o 
  -5   7   2      308.03      300.77      8.95 o 
  -4   7   2       78.55       76.48      4.62 o 
  -3   7   2       30.57       28.06      2.87 o 
  -1   7   2      187.41      175.58      5.68 o 
   0   7   2        3.35        6.24      2.12 o 
   1   7   2       12.14        2.53      4.03 o 
   2   7   2       17.87       19.61      5.04 o 
   3   7   2      358.19      385.98     11.96 o 
   4   7   2        1.43        0.00      4.71 o 
   5   7   2       10.51        3.52      5.25 o 
   6   7   2        4.38        0.00      5.98 o 
   7   7   2      150.97      135.91     11.35 o 
   8   7   2        0.07        0.00      6.50 o 
   9   7   2        0.04        3.44      6.22 o 
  -8   8   2        0.34        0.01      5.98 o 
  -7   8   2       30.67       38.12      4.49 o 
  -6   8   2        3.45        5.06      5.06 o 
  -5   8   2       22.22       21.47      3.90 o 
  -4   8   2        2.04        0.51      4.42 o 
  -3   8   2       20.61        6.59      5.60 o 
  -1   8   2      127.40      120.65      5.42 o 
   0   8   2        0.10        0.00      4.49 o 
   1   8   2      288.25      311.60      8.71 o 
   2   8   2        8.18       11.95      2.98 o 
   3   8   2       48.41       66.79      6.93 o 
   4   8   2        0.62        0.00      5.85 o 
   5   8   2       24.87       25.98      6.46 o 
   6   8   2       42.91       25.70      9.09 o 
   7   8   2       33.04       12.59      8.64 o 
   8   8   2        3.56       11.30      5.16 o 
  -8   9   2        5.94        8.58      3.76 o 
  -7   9   2        3.08        0.01      6.18 o 
  -6   9   2        1.12        2.01      4.77 o 
  -5   9   2       43.46       49.59      5.15 o 
  -4   9   2      233.44      237.47      8.51 o 
  -3   9   2       10.38        7.84      4.84 o 
  -2   9   2        6.29        6.29      4.30 o 
  -1   9   2       31.54       35.05      3.46 o 
   0   9   2      147.85      150.48      6.55 o 
   1   9   2      156.17      153.67      9.48 o 
   2   9   2      453.95      460.82     14.17 o 
   3   9   2        2.39        4.77      4.77 o 
   4   9   2        0.18        0.00      4.93 o 
   5   9   2        0.10        1.73      5.06 o 
   6   9   2        1.27        0.00      6.36 o 
   7   9   2       13.62       19.54      6.89 o 
  -7  10   2        0.84        6.08      4.97 o 
  -6  10   2        0.51        0.49      5.55 o 
  -5  10   2        1.89        7.71      2.93 o 
  -4  10   2       31.32       25.94      6.70 o 
  -3  10   2       24.52       24.41      3.51 o 
  -2  10   2       22.33       25.81      4.12 o 
  -1  10   2      105.93      100.62      5.95 o 
   0  10   2        5.83        3.18      5.81 o 
   1  10   2       44.03       37.80      7.65 o 
   2  10   2      136.33      137.99      9.48 o 
   3  10   2        0.50        2.79      5.32 o 
   4  10   2       16.70        5.20      8.20 o 
   5  10   2        0.11        0.96      6.18 o 
   6  10   2        0.62        0.01      6.79 o 
  -5  11   2        6.10        0.01      6.69 o 
  -4  11   2        9.03       13.81      3.37 o 
  -3  11   2        0.91        0.01      5.18 o 
  -2  11   2        0.03        1.79      5.24 o 
  -1  11   2       16.93       24.31      3.83 o 
   0  11   2        0.58        0.00      5.90 o 
   1  11   2       29.36       24.34      7.32 o 
   2  11   2        9.18        7.91      6.26 o 
   3  11   2       12.36        6.74      6.58 o 
   4  11   2        0.02        0.01      6.34 o 
   5  11   2        0.51        2.39      5.86 o 
  -3  12   2        0.08        2.84      5.73 o 
  -2  12   2        0.26        8.80      4.80 o 
  -1  12   2        6.12       10.65      5.33 o 
   0  12   2        3.15        0.25      6.05 o 
   1  12   2       20.32       18.49      4.26 o 
   2  12   2       53.11       60.04     10.08 o 
   3  12   2        0.07        0.01      6.92 o 
 -11   1   3        9.64        8.20      6.45 o 
 -10   1   3        0.45        0.00      6.00 o 
  -9   1   3        1.17        4.93      4.68 o 
  -7   1   3      135.66      141.19      5.87 o 
  -6   1   3       67.47       79.12      3.89 o 
  -5   1   3      842.47      915.93     11.25 o 
  -4   1   3     1227.12     1395.11     12.51 o 
  -3   1   3      616.71      680.49      8.13 o 
  -2   1   3       71.02       81.32      2.57 o 
  -1   1   3      514.63      523.23      5.68 o 
   0   1   3       38.41       41.03      1.86 o 
   1   1   3     2389.52     2443.21     12.92 o 
   2   1   3      621.62      666.69      7.49 o 
   3   1   3      296.05      314.17      5.71 o 
   4   1   3       49.90       61.48      3.08 o 
   5   1   3        5.23        5.76      1.85 o 
   6   1   3        2.01        2.47      3.58 o 
   7   1   3       56.31       51.15      3.94 o 
   8   1   3      168.55      167.71      7.20 o 
   9   1   3       21.75       24.48      4.08 o 
  10   1   3       25.22       16.32      7.33 o 
 -11   2   3        0.23        7.42      3.44 o 
 -10   2   3        9.83        9.62      5.66 o 
  -9   2   3        3.32        0.20      4.79 o 
  -8   2   3        7.04        4.54      4.86 o 
  -7   2   3      179.12      196.80      6.75 o 
  -6   2   3        4.51        5.16      3.34 o 
  -5   2   3       28.90       36.20      2.89 o 
  -4   2   3     1521.83     1572.80     13.98 o 
  -3   2   3      498.14      518.55      7.12 o 
  -2   2   3        7.58        9.07      1.38 o 
  -1   2   3     4633.72     4577.43     36.47 o 
   0   2   3     1761.52     1724.30     11.32 o 
   1   2   3      152.41      137.95      3.32 o 
   2   2   3       34.11       36.97      2.12 o 
   3   2   3       64.32       74.29      3.11 o 
   4   2   3      324.31      312.93      6.58 o 
   5   2   3       69.46       74.76      3.93 o 
   6   2   3        5.70        4.95      3.73 o 
   7   2   3        0.30        0.00      4.53 o 
   8   2   3       63.32       66.22      4.86 o 
   9   2   3        2.25        1.09      5.74 o 
  10   2   3       10.92        8.23      4.31 o 
 -11   3   3        3.02        0.01      7.06 o 
 -10   3   3        0.93        0.00      6.48 o 
  -9   3   3        7.12       13.58      2.77 o 
  -8   3   3       69.81       95.13      5.26 o 
  -7   3   3      148.16      147.84      6.12 o 
  -6   3   3       48.93       47.26      3.49 o 
  -5   3   3      124.12      127.36      4.76 o 
  -4   3   3      207.62      190.64      5.25 o 
  -3   3   3        0.46        0.09      2.57 o 
  -2   3   3     1202.59     1230.79     11.68 o 
  -1   3   3       55.27       77.15      2.71 o 
   0   3   3      561.34      628.67      7.61 o 
   1   3   3      495.60      459.83      6.53 o 
   2   3   3      396.36      446.47      6.95 o 
   3   3   3      110.32      100.21      3.79 o 
   4   3   3       45.34       47.73      3.17 o 
   5   3   3        8.24        0.00      4.11 o 
   6   3   3       42.85       46.71      4.36 o 
   7   3   3       43.71       43.08      3.92 o 
   8   3   3       36.63       37.40      4.09 o 
   9   3   3        5.83        0.00      7.27 o 
  10   3   3        0.65        1.26      5.90 o 
 -10   4   3        8.43        5.10      6.48 o 
  -9   4   3        5.06        2.37      6.38 o 
  -8   4   3      104.08      104.60      6.04 o 
  -7   4   3        9.24        7.81      3.92 o 
  -6   4   3        0.39        1.45      3.59 o 
  -5   4   3       24.76       24.96      2.81 o 
  -4   4   3       97.16       89.46      3.89 o 
  -3   4   3        8.09        8.26      1.77 o 
  -2   4   3      670.02      685.65      8.93 o 
  -1   4   3      289.51      327.17      5.83 o 
   0   4   3       81.97       69.00      3.04 o 
   1   4   3       15.55       22.57      2.07 o 
   2   4   3      118.00      123.79      4.44 o 
   3   4   3      650.12      703.34     10.43 o 
   4   4   3      979.09      988.87     16.09 o 
   5   4   3       22.79       23.16      3.07 o 
   6   4   3        1.47        1.42      4.51 o 
   7   4   3        4.12        0.18      4.73 o 
   8   4   3        1.18        0.00      5.34 o 
   9   4   3        8.66       23.57      3.76 o 
  10   4   3        1.68        0.26      6.40 o 
 -10   5   3       12.87       32.11      5.00 o 
  -9   5   3       11.66       13.41      3.58 o 
  -8   5   3       70.55       55.43      4.92 o 
  -7   5   3      221.64      210.64      7.87 o 
  -6   5   3       90.40       95.52      4.92 o 
  -5   5   3      127.33      135.20      5.20 o 
  -4   5   3      131.86      139.94      5.00 o 
  -3   5   3      237.66      223.39      6.06 o 
  -2   5   3        7.36        9.40      1.81 o 
  -1   5   3      309.95      417.95      7.24 o 
   0   5   3       10.68       11.25      1.91 o 
   1   5   3        4.50        0.00      3.35 o 
   2   5   3       40.84       41.70      2.99 o 
   3   5   3       34.69       34.72      2.95 o 
   4   5   3        1.66        0.67      3.91 o 
   5   5   3      188.70      191.14      8.95 o 
   6   5   3       13.05        5.77      5.01 o 
   7   5   3       28.87       31.47      3.99 o 
   8   5   3       22.73       21.60      6.62 o 
   9   5   3        0.21        2.43      5.55 o 
  10   5   3        5.78       10.87      6.54 o 
 -10   6   3        3.17        0.80      6.86 o 
  -9   6   3        0.02        0.01      5.06 o 
  -8   6   3       20.62       14.11      6.65 o 
  -7   6   3      117.21      110.64      5.97 o 
  -6   6   3       20.72       15.43      3.25 o 
  -5   6   3        3.03        0.00      4.60 o 
  -4   6   3        3.10        4.32      3.50 o 
  -3   6   3      219.12      192.66      6.07 o 
  -2   6   3       12.71        7.17      3.93 o 
  -1   6   3       34.36       33.90      2.57 o 
   0   6   3       16.59       21.34      2.25 o 
   1   6   3       34.08       34.74      4.53 o 
   2   6   3       71.65       70.50      3.86 o 
   3   6   3        0.00        0.55      3.97 o 
   4   6   3        8.34        3.44      4.77 o 
   5   6   3      262.53      260.10     11.06 o 
   6   6   3       32.62       28.05      3.88 o 
   7   6   3        4.77        5.04      3.30 o 
   8   6   3       18.76       21.62      3.53 o 
   9   6   3       38.99       40.93      8.09 o 
  -9   7   3       29.26       29.72      4.97 o 
  -8   7   3        0.01        0.69      4.72 o 
  -7   7   3       84.01       87.37      5.87 o 
  -6   7   3       56.26       63.43      4.71 o 
  -5   7   3       76.90       85.34      4.95 o 
  -4   7   3       45.04       41.22      3.65 o 
  -3   7   3        0.08        1.60      3.69 o 
  -1   7   3       24.31       28.44      2.77 o 
   0   7   3      163.27      163.41      5.82 o 
   1   7   3        1.20        0.00      3.39 o 
   2   7   3       31.08       36.52      3.24 o 
   3   7   3      290.84      289.09     11.66 o 
   4   7   3       11.90       18.51      2.76 o 
   5   7   3       15.26        7.12      6.18 o 
   6   7   3      119.80      112.86      9.85 o 
   7   7   3       14.03        4.65      6.60 o 
   8   7   3        2.36        0.01      6.00 o 
   9   7   3        0.62        0.01      7.04 o 
  -8   8   3       32.08       32.47      4.79 o 
  -7   8   3        1.30        0.01      5.35 o 
  -6   8   3        9.70        6.58      5.17 o 
  -5   8   3      148.90      161.44      7.11 o 
  -4   8   3        0.00        5.10      4.20 o 
  -3   8   3       29.79       27.15      3.33 o 
  -1   8   3      331.64      329.86      8.60 o 
   0   8   3       12.40       12.59      2.91 o 
   1   8   3        0.15        0.00      5.11 o 
   2   8   3      346.62      336.57     12.47 o 
   3   8   3       23.09       14.68      6.04 o 
   4   8   3      110.55      105.58      8.91 o 
   5   8   3        6.63        9.68      5.25 o 
   6   8   3       33.42       22.53      8.08 o 
   7   8   3       50.66       46.72      8.45 o 
   8   8   3       10.06       13.93      4.24 o 
  -8   9   3        0.15        7.21      5.05 o 
  -7   9   3        0.62        7.11      5.20 o 
  -6   9   3        2.17        4.75      4.59 o 
  -5   9   3        8.77        9.45      5.33 o 
  -4   9   3       55.05       61.89      4.89 o 
  -3   9   3        3.16        3.92      4.87 o 
  -2   9   3       49.57       52.22      4.17 o 
  -1   9   3       26.20       22.67      6.18 o 
   0   9   3      203.28      240.86      9.46 o 
   1   9   3        1.04        6.56      4.70 o 
   2   9   3        2.70        4.18      2.80 o 
   3   9   3        0.68        3.14      4.88 o 
   4   9   3        7.68        0.00      5.98 o 
   5   9   3       10.21       16.92      5.79 o 
   6   9   3        2.59        1.20      5.74 o 
   7   9   3       16.46       16.91      6.56 o 
  -6  10   3        5.10        0.50      5.63 o 
  -5  10   3        0.85        6.05      4.39 o 
  -4  10   3        3.83        6.82      5.39 o 
  -3  10   3        2.02        0.00      5.52 o 
  -2  10   3        5.64        0.00      6.11 o 
  -1  10   3        3.87        0.00      5.73 o 
   0  10   3        6.45        6.52      6.12 o 
   1  10   3       60.89       69.56      6.80 o 
   2  10   3       27.48       19.94      6.48 o 
   3  10   3        1.38        0.01      5.10 o 
   4  10   3       45.41       61.04      7.60 o 
   5  10   3        8.88        9.59      6.36 o 
   6  10   3        0.78        0.01      6.70 o 
  -5  11   3       10.98        0.00      7.59 o 
  -4  11   3        1.40        0.01      5.93 o 
  -3  11   3        3.86        0.94      5.64 o 
  -2  11   3       10.77        9.36      5.78 o 
  -1  11   3       13.75       17.32      5.01 o 
   0  11   3       57.73       58.65      8.50 o 
   1  11   3        0.02        8.14      4.62 o 
   2  11   3        4.43       12.45      3.43 o 
   3  11   3        1.76        4.77      2.73 o 
   4  11   3        0.85        2.84      6.05 o 
   5  11   3        0.01        0.01      6.96 o 
  -3  12   3        3.06        0.01      6.56 o 
  -2  12   3        0.06        9.20      4.69 o 
  -1  12   3       14.59       18.19      4.17 o 
   0  12   3       12.06       20.40      6.88 o 
   1  12   3        0.07        1.31      6.58 o 
   2  12   3        0.37        0.01      6.31 o 
   3  12   3       15.41       12.35      7.59 o 
 -11   0   4        1.88        0.01      6.47 o 
 -10   0   4        0.35        0.01      5.69 o 
  -9   0   4       12.38       11.80      3.59 o 
  -8   0   4        9.75        3.67      5.56 o 
  -7   0   4        0.71        0.00      4.59 o 
  -6   0   4       45.80       49.31      3.49 o 
  -5   0   4      780.75      742.30     10.56 o 
  -4   0   4      710.74      679.98      9.41 o 
  -3   0   4     2360.44     2495.39     17.07 o 
  -2   0   4     4434.44     4320.05     20.46 o 
  -1   0   4        0.91        0.00      2.25 o 
   0   0   4      347.27      392.02      4.11 o 
   1   0   4     2982.13     2795.53     16.06 o 
   2   0   4      463.14      419.15      6.31 o 
   3   0   4       31.55       27.30      2.17 o 
   4   0   4      457.98      470.38      8.34 o 
   5   0   4       21.51       16.49      2.46 o 
   6   0   4      180.20      174.26      6.22 o 
   7   0   4        0.09        0.00      4.48 o 
   8   0   4      101.35       98.02      5.87 o 
   9   0   4      164.48      160.12      7.76 o 
  10   0   4      220.45      212.31      9.71 o 
 -11   1   4       21.85       20.18      3.97 o 
 -10   1   4        5.61        0.00      6.10 o 
  -9   1   4        2.34        2.22      5.23 o 
  -7   1   4        1.61        1.83      4.45 o 
  -6   1   4        7.47       21.70      2.67 o 
  -5   1   4      239.33      261.19      6.48 o 
  -4   1   4       11.49        1.61      3.46 o 
  -3   1   4      187.45      178.96      4.41 o 
  -2   1   4      138.35      146.66      3.73 o 
  -1   1   4      160.26      186.33      3.87 o 
   0   1   4     2488.77     2393.14     14.31 o 
   1   1   4      859.83      815.50      8.36 o 
   2   1   4       49.15       58.99      2.57 o 
   3   1   4      323.27      336.51      6.34 o 
   4   1   4       29.60       37.16      2.99 o 
   5   1   4       50.28       43.10      3.57 o 
   6   1   4      178.07      194.68      6.39 o 
   7   1   4       61.47       56.51      4.66 o 
   8   1   4       11.00       11.17      2.92 o 
   9   1   4       47.73       46.85      5.10 o 
  10   1   4       29.02       29.04      7.56 o 
 -11   2   4        1.60        0.01      6.96 o 
 -10   2   4        8.50       22.07      3.87 o 
  -9   2   4        1.19        0.00      5.33 o 
  -8   2   4        2.68        0.00      5.51 o 
  -7   2   4       98.47       91.33      5.37 o 
  -6   2   4      146.65      157.23      5.69 o 
  -5   2   4       11.99        5.69      4.35 o 
  -4   2   4      538.98      572.65      8.83 o 
  -3   2   4      203.86      205.86      4.86 o 
  -2   2   4        0.47        0.00      2.50 o 
  -1   2   4      181.43      205.49      4.27 o 
   0   2   4        7.61        6.77      1.50 o 
   1   2   4       17.84       24.17      1.89 o 
   2   2   4       90.07       80.34      3.13 o 
   3   2   4     1840.31     2122.31     11.90 o 
   4   2   4       52.22       46.51      2.95 o 
   5   2   4      123.98      135.35      5.20 o 
   6   2   4       25.67       25.56      3.17 o 
   7   2   4        1.32        1.91      4.29 o 
   8   2   4       36.20       36.33      4.11 o 
   9   2   4        8.34       11.33      5.78 o 
  10   2   4       11.45       19.22      3.93 o 
 -10   3   4        4.22        0.48      5.87 o 
  -9   3   4        3.21        3.17      4.41 o 
  -8   3   4       31.48       26.58      3.96 o 
  -7   3   4      131.07      111.22      5.52 o 
  -6   3   4       12.66       17.44      2.64 o 
  -5   3   4      104.76      100.53      4.35 o 
  -4   3   4      323.77      333.74      6.88 o 
  -3   3   4        4.88        8.53      1.73 o 
  -2   3   4       17.38       10.97      1.59 o 
  -1   3   4      142.18      141.47      3.80 o 
   0   3   4      355.83      346.28      5.93 o 
   1   3   4     1052.99     1069.71     10.99 o 
   2   3   4     1226.52     1432.90     13.21 o 
   3   3   4      210.74      249.74      5.94 o 
   4   3   4      384.38      377.90      8.28 o 
   5   3   4      279.44      300.49      7.55 o 
   6   3   4      125.87      111.94      5.68 o 
   7   3   4       17.96       21.90      3.21 o 
   8   3   4        3.23        5.74      4.62 o 
   9   3   4        0.97        0.23      3.02 o 
  10   3   4        0.55        0.01      5.91 o 
 -10   4   4        4.06        0.01      6.15 o 
  -9   4   4       20.29       25.39      4.00 o 
  -8   4   4       39.12       41.29      4.56 o 
  -7   4   4        1.23        2.57      4.84 o 
  -6   4   4       26.30       26.98      3.38 o 
  -5   4   4      232.01      227.14      6.53 o 
  -4   4   4       56.35       30.25      2.63 o 
  -3   4   4       21.51       16.63      2.18 o 
  -2   4   4      834.47      924.44     10.99 o 
  -1   4   4       74.31       89.76      3.51 o 
   0   4   4      909.51      959.35     10.71 o 
   1   4   4      161.58      197.34      5.01 o 
   2   4   4      162.22      174.11      5.22 o 
   3   4   4       12.43       22.77      2.51 o 
   4   4   4       13.18        8.49      4.80 o 
   5   4   4       26.54       30.60      3.33 o 
   6   4   4       23.35       20.92      3.18 o 
   7   4   4      131.16      130.67      9.02 o 
   8   4   4        2.69        7.91      5.00 o 
   9   4   4        0.64        0.00      6.73 o 
  10   4   4        0.68        2.43      5.97 o 
 -10   5   4        1.35        0.01      6.59 o 
  -9   5   4       17.10       17.17      3.38 o 
  -8   5   4        3.08        1.85      4.94 o 
  -7   5   4       50.66       47.88      4.76 o 
  -6   5   4       45.76       42.36      3.98 o 
  -5   5   4       19.38       33.46      3.19 o 
  -4   5   4       38.86       38.20      3.42 o 
  -3   5   4       14.09       15.28      2.19 o 
  -2   5   4      117.29      111.78      4.25 o 
  -1   5   4      375.91      378.86      7.32 o 
   0   5   4      232.25      275.64      6.38 o 
   1   5   4       50.00       45.91      3.95 o 
   2   5   4       50.80       47.72      3.31 o 
   3   5   4      360.55      363.81      8.35 o 
   4   5   4       21.94       22.78      2.84 o 
   5   5   4       19.02       17.11      4.60 o 
   6   5   4       11.17       16.45      2.74 o 
   7   5   4       63.52       71.29      5.17 o 
   8   5   4        1.46        8.77      5.81 o 
   9   5   4        1.45        0.01      5.85 o 
  -9   6   4        5.98        7.79      5.51 o 
  -8   6   4        0.23        0.22      5.09 o 
  -7   6   4       98.99      120.38      6.30 o 
  -6   6   4        6.45        3.89      4.91 o 
  -5   6   4      635.23      605.86      8.62 o 
  -4   6   4      195.88      178.15      6.25 o 
  -3   6   4       22.38       21.06      3.41 o 
  -2   6   4        0.16        0.00      3.40 o 
  -1   6   4        0.03        0.98      2.96 o 
   0   6   4       30.68       41.54      3.05 o 
   1   6   4        1.22        6.29      3.20 o 
   2   6   4      316.98      284.54      9.17 o 
   3   6   4       96.75      104.04      7.11 o 
   4   6   4       12.93       11.25      4.28 o 
   5   6   4       56.91       53.19      6.49 o 
   6   6   4        2.39        2.88      4.77 o 
   7   6   4      171.40      158.64     11.22 o 
   8   6   4        8.46        0.00      7.61 o 
   9   6   4        1.78        0.01      7.03 o 
  -9   7   4       34.99       39.62      5.37 o 
  -8   7   4        0.18        0.01      6.20 o 
  -7   7   4       21.43       17.92      3.60 o 
  -6   7   4        4.89        4.82      5.47 o 
  -5   7   4        0.14        6.17      4.23 o 
  -4   7   4        0.65        0.00      4.52 o 
  -3   7   4        5.82        0.00      4.69 o 
  -1   7   4       47.42       49.51      3.98 o 
   0   7   4       42.32       36.40      5.54 o 
   1   7   4        0.99        1.76      3.90 o 
   2   7   4      130.90      141.12      7.46 o 
   3   7   4      714.13      705.20     16.97 o 
   4   7   4       46.02       46.73      6.79 o 
   5   7   4       97.31       94.30      8.20 o 
   6   7   4       88.82       82.37      9.29 o 
   7   7   4        8.74        0.00      6.53 o 
   8   7   4        4.77        0.00      7.73 o 
  -8   8   4       10.82       12.09      6.11 o 
  -7   8   4       19.55       26.70      4.02 o 
  -6   8   4       25.30       30.07      3.84 o 
  -5   8   4       16.19       17.98      3.56 o 
  -4   8   4       23.00       27.79      3.61 o 
  -3   8   4        0.64        0.00      5.16 o 
  -1   8   4        0.69        4.51      4.31 o 
   0   8   4      288.19      301.38     11.10 o 
   1   8   4        8.90       17.24      4.97 o 
   2   8   4      186.26      199.87      9.62 o 
   3   8   4        3.40        2.20      2.84 o 
   4   8   4       49.21       44.46      6.89 o 
   5   8   4       55.59       66.46      8.48 o 
   6   8   4        1.41        6.81      5.13 o 
   7   8   4        2.42        0.00      6.93 o 
   8   8   4       14.79       18.21      7.02 o 
  -7   9   4        0.51        0.01      6.51 o 
  -6   9   4        2.80        0.00      6.40 o 
  -5   9   4        5.64        0.00      6.55 o 
  -4   9   4       78.57       69.10      5.21 o 
  -3   9   4       56.23       66.13      4.88 o 
  -2   9   4      239.67      231.15      8.26 o 
  -1   9   4        1.70        6.21      4.49 o 
   0   9   4      203.65      196.30     10.77 o 
   1   9   4        5.48        7.64      2.85 o 
   2   9   4       30.58       24.46      6.79 o 
   3   9   4       50.03       41.50      7.49 o 
   4   9   4       42.91       46.53      7.42 o 
   5   9   4       39.28       44.99      8.52 o 
   6   9   4        0.39        2.48      5.97 o 
   7   9   4        0.51        0.01      6.56 o 
  -6  10   4        0.03        3.56      4.91 o 
  -5  10   4        1.54        5.01      5.17 o 
  -4  10   4       10.44        0.00      6.88 o 
  -3  10   4        0.25        0.00      5.43 o 
  -2  10   4      127.52      119.93      7.08 o 
  -1  10   4       56.60       57.46      5.28 o 
   0  10   4       85.68       69.55      8.16 o 
   1  10   4        0.17        3.63      4.62 o 
   2  10   4        2.39        4.39      5.06 o 
   3  10   4        0.42        0.00      5.76 o 
   4  10   4        3.39        0.00      6.49 o 
   5  10   4        0.00        0.01      6.70 o 
   6  10   4        1.71        0.01      6.86 o 
  -5  11   4       21.16       32.81      4.40 o 
  -4  11   4        0.00        0.01      5.65 o 
  -3  11   4       20.16       18.82      7.31 o 
  -2  11   4       40.17       41.75      7.59 o 
  -1  11   4        0.33        0.01      5.19 o 
   0  11   4       13.42       11.37      6.03 o 
   1  11   4        5.61        4.08      6.38 o 
   2  11   4        1.02        3.68      4.94 o 
   3  11   4        0.09        0.01      6.14 o 
   4  11   4        5.72        5.57      6.12 o 
  -2  12   4        6.86        9.69      6.29 o 
  -1  12   4        9.99        4.66      7.97 o 
   0  12   4        6.43        7.69      6.80 o 
   1  12   4        1.89        7.77      5.68 o 
   2  12   4        2.54        0.01      6.66 o 
 -11   1   5        0.13        0.01      5.82 o 
 -10   1   5        1.41        0.01      5.91 o 
  -9   1   5       46.35       41.93      4.73 o 
  -7   1   5       83.42       62.50      4.26 o 
  -6   1   5      211.63      224.39      6.71 o 
  -5   1   5        1.03        0.85      3.46 o 
  -4   1   5      916.63      938.76     11.79 o 
  -3   1   5      523.86      558.03      8.16 o 
  -2   1   5      271.10      278.93      5.36 o 
  -1   1   5      319.04      310.85      5.60 o 
   0   1   5      137.38      150.13      3.96 o 
   1   1   5       45.93       33.86      2.42 o 
   2   1   5      457.41      526.41      7.96 o 
   3   1   5      144.02      151.46      4.69 o 
   4   1   5      129.16      155.37      5.02 o 
   5   1   5        7.95        6.08      3.59 o 
   6   1   5      113.16      108.63      5.54 o 
   7   1   5       30.32       39.83      4.00 o 
   8   1   5       71.41       66.55      5.89 o 
   9   1   5       48.82       41.78      5.30 o 
  10   1   5        0.05        8.96      5.42 o 
 -10   2   5        9.31       13.06      3.38 o 
  -9   2   5       19.85       27.43      3.72 o 
  -8   2   5        1.53        0.19      4.58 o 
  -7   2   5      105.86      111.63      5.73 o 
  -6   2   5      136.29      107.72      4.94 o 
  -5   2   5       77.03       81.03      4.08 o 
  -4   2   5      185.57      213.44      5.73 o 
  -3   2   5       85.19       67.23      3.16 o 
  -2   2   5       27.33       35.58      2.30 o 
  -1   2   5      385.78      411.09      6.68 o 
   0   2   5      894.43      951.31     10.04 o 
   1   2   5     1945.71     2029.33     15.35 o 
   2   2   5        1.33        3.46      1.52 o 
   3   2   5        8.04        9.89      1.81 o 
   4   2   5      237.65      202.08      6.20 o 
   5   2   5       45.19       40.96      3.59 o 
   6   2   5      284.33      281.67      8.51 o 
   7   2   5        6.51        3.69      4.70 o 
   8   2   5       76.37       86.22      5.69 o 
   9   2   5        2.02        0.95      5.54 o 
  10   2   5        0.57        9.03      3.42 o 
 -10   3   5        0.09        0.01      6.20 o 
  -9   3   5       13.14       26.14      4.38 o 
  -8   3   5       13.59        7.86      2.92 o 
  -7   3   5        8.94        2.55      5.23 o 
  -6   3   5      185.23      177.94      6.75 o 
  -5   3   5        3.63        0.92      3.78 o 
  -4   3   5       54.85       52.13      3.46 o 
  -3   3   5      346.44      383.04      7.19 o 
  -2   3   5       44.81       44.25      2.70 o 
  -1   3   5      499.17      506.22      7.90 o 
   0   3   5       14.29        4.01      3.08 o 
   1   3   5     1075.31     1061.83     11.65 o 
   2   3   5       32.86       28.70      2.35 o 
   3   3   5       69.27       88.42      3.94 o 
   4   3   5        7.22        4.88      3.91 o 
   5   3   5      179.80      184.53      6.58 o 
   6   3   5        0.28        0.00      4.81 o 
   7   3   5        3.01        0.19      4.90 o 
   8   3   5        0.24        0.00      5.92 o 
   9   3   5        9.58        8.52      6.14 o 
 -10   4   5        0.07        5.33      5.51 o 
  -9   4   5       28.45       45.54      5.40 o 
  -8   4   5        0.61        0.00      5.63 o 
  -7   4   5       40.16       46.88      4.25 o 
  -6   4   5        0.50        0.00      4.73 o 
  -5   4   5      287.05      257.32      7.38 o 
  -4   4   5       26.40       21.77      2.77 o 
  -3   4   5       51.31       52.82      3.18 o 
  -2   4   5      235.48      235.15      5.99 o 
  -1   4   5        4.84        1.86      2.81 o 
   0   4   5        1.21        0.53      3.06 o 
   1   4   5     2124.24     2314.89     18.66 o 
   2   4   5        0.07        0.93      2.95 o 
   3   4   5       25.18       29.81      2.96 o 
   4   4   5        2.11        4.12      3.64 o 
   5   4   5       92.22       77.41      6.70 o 
   6   4   5        0.43        0.00      4.74 o 
   7   4   5       88.91       93.44      5.80 o 
   8   4   5        0.06        0.00      6.00 o 
   9   4   5       52.67       57.16      5.53 o 
 -10   5   5        3.85        2.91      5.67 o 
  -9   5   5       11.12        9.64      3.70 o 
  -8   5   5        6.59        2.88      2.66 o 
  -7   5   5      120.86      144.53      6.64 o 
  -6   5   5      519.68      542.68     11.83 o 
  -5   5   5      232.01      205.05      7.23 o 
  -4   5   5        9.81       12.37      2.62 o 
  -3   5   5       67.35       73.64      4.07 o 
  -2   5   5      128.95      108.14      4.45 o 
  -1   5   5       11.65        9.08      2.01 o 
   0   5   5       16.98        7.64      4.19 o 
   1   5   5      204.96      191.20      5.83 o 
   2   5   5       31.05       19.17      5.05 o 
   3   5   5        5.03        6.61      2.35 o 
   4   5   5       15.67       10.65      4.66 o 
   5   5   5        7.54        2.05      4.43 o 
   6   5   5      120.11      107.32      8.01 o 
   7   5   5       31.46       33.65      4.36 o 
   8   5   5        0.02        0.01      5.67 o 
   9   5   5       17.74        5.26      8.23 o 
  -9   6   5        0.78        0.01      5.95 o 
  -8   6   5        0.07        7.67      4.48 o 
  -7   6   5        2.39        0.00      5.42 o 
  -6   6   5        2.81        0.00      5.40 o 
  -5   6   5       12.63       19.35      3.43 o 
  -4   6   5       18.12       19.94      3.16 o 
  -3   6   5        0.14        0.00      4.29 o 
  -2   6   5      192.71      192.40      6.07 o 
  -1   6   5        0.83        0.00      4.19 o 
   0   6   5      138.60      131.21      5.27 o 
   1   6   5        9.54       14.26      2.69 o 
   2   6   5      579.90      588.58     13.61 o 
   3   6   5       83.93       75.74      4.76 o 
   4   6   5        0.17        0.68      4.55 o 
   5   6   5        0.11        0.00      4.79 o 
   6   6   5       15.77        4.05      6.35 o 
   7   6   5       49.23       49.80      7.90 o 
   8   6   5       29.02       24.87      8.21 o 
  -9   7   5        2.82        2.92      6.22 o 
  -8   7   5       40.48       46.31      5.03 o 
  -7   7   5        0.06        0.00      5.56 o 
  -6   7   5      129.54      139.75      6.68 o 
  -5   7   5       65.26       76.95      4.75 o 
  -4   7   5       12.91        6.51      5.33 o 
  -3   7   5       17.08       13.36      5.12 o 
  -1   7   5      234.91      235.74      7.66 o 
   0   7   5        9.22        3.08      4.59 o 
   1   7   5       68.31       60.64      4.41 o 
   2   7   5      197.65      174.16      8.90 o 
   3   7   5        4.02       11.58      2.88 o 
   4   7   5      224.77      196.81     10.99 o 
   5   7   5       36.91       36.82      7.24 o 
   6   7   5        5.83        6.13      5.61 o 
   7   7   5       40.67       30.02      8.34 o 
   8   7   5        0.04        5.55      5.92 o 
  -8   8   5        0.01       10.35      4.97 o 
  -7   8   5        0.20        0.01      5.69 o 
  -6   8   5        8.56        1.75      6.14 o 
  -5   8   5        3.58        7.50      4.99 o 
  -4   8   5        1.05        0.00      5.41 o 
  -3   8   5        1.12        6.66      4.21 o 
  -1   8   5        5.07        6.12      4.58 o 
   0   8   5      300.06      292.60     11.31 o 
   1   8   5       20.38       19.31      5.71 o 
   2   8   5        5.72        9.30      3.08 o 
   3   8   5      114.10      129.71      8.54 o 
   4   8   5        0.85        0.20      5.62 o 
   5   8   5        9.09        9.01      5.82 o 
   6   8   5        0.25        0.00      6.13 o 
   7   8   5        3.65        0.01      6.46 o 
  -7   9   5        0.36        8.49      5.10 o 
  -6   9   5        2.12        2.15      5.60 o 
  -5   9   5        0.01        0.00      6.22 o 
  -4   9   5        2.26        0.84      5.05 o 
  -3   9   5      171.61      181.54      7.78 o 
  -2   9   5        1.95        0.00      5.31 o 
  -1   9   5        0.00        0.00      5.09 o 
   0   9   5        0.00        0.00      5.00 o 
   1   9   5        7.92        5.57      5.22 o 
   2   9   5        2.50        4.93      5.13 o 
   3   9   5        0.77        0.00      5.52 o 
   4   9   5        9.70        6.11      6.31 o 
   5   9   5        0.13        3.85      5.52 o 
   6   9   5       11.92       10.05      6.20 o 
  -6  10   5        0.41        0.01      7.29 o 
  -5  10   5        0.75        8.11      5.06 o 
  -4  10   5        1.07        0.01      5.48 o 
  -3  10   5        6.58        7.84      5.78 o 
  -2  10   5        7.61       17.99      3.45 o 
  -1  10   5        2.96        4.59      2.79 o 
   0  10   5        2.29        0.00      5.62 o 
   1  10   5       18.71       23.63      7.07 o 
   2  10   5        0.57        0.00      6.52 o 
   3  10   5       27.69       24.49      7.30 o 
   4  10   5        8.25        7.49      6.84 o 
   5  10   5        5.26        0.01      7.02 o 
  -4  11   5        4.67        0.01      5.83 o 
  -3  11   5        8.82        4.24      6.76 o 
  -2  11   5        5.05       11.41      6.17 o 
  -1  11   5        0.01        1.20      5.44 o 
   0  11   5        1.49        0.01      6.28 o 
   1  11   5        1.33        2.99      5.85 o 
   2  11   5        0.88        5.86      4.79 o 
   3  11   5        8.31       19.24      3.99 o 
   4  11   5        2.79        0.01      6.28 o 
  -1  12   5        3.60        7.74      5.84 o 
   0  12   5       21.50       18.62      7.54 o 
 -10   0   6        6.79        7.30      5.49 o 
  -9   0   6       14.19        7.99      5.58 o 
  -8   0   6        0.56        9.54      2.79 o 
  -7   0   6       50.75       41.71      4.03 o 
  -6   0   6      230.08      237.69      6.94 o 
  -5   0   6        0.59        0.00      4.07 o 
  -4   0   6      332.24      348.10      7.37 o 
  -3   0   6      100.13      103.17      3.98 o 
  -2   0   6      691.01      810.03     10.57 o 
  -1   0   6      732.96      634.67      8.87 o 
   0   0   6       92.65       87.78      3.50 o 
   1   0   6      971.81      975.39     11.03 o 
   2   0   6      184.69      308.98      6.44 o 
   3   0   6       40.53       54.50      3.21 o 
   4   0   6       28.36       39.31      2.94 o 
   5   0   6       21.89       22.84      2.94 o 
   6   0   6      189.26      182.79      6.79 o 
   7   0   6       14.78       13.55      3.31 o 
   8   0   6       12.05        0.00      6.56 o 
   9   0   6       17.53       17.80      3.73 o 
 -10   1   6       14.65       17.05      4.35 o 
  -9   1   6        0.03        4.13      5.53 o 
  -7   1   6        2.93        1.53      4.67 o 
  -6   1   6       12.42        8.97      4.92 o 
  -5   1   6        7.60        2.64      4.14 o 
  -4   1   6       55.72       45.77      3.16 o 
  -3   1   6      448.27      446.58      8.30 o 
  -2   1   6       33.48       21.24      2.32 o 
  -1   1   6       17.81       23.43      2.23 o 
   0   1   6      703.05      665.59      9.04 o 
   1   1   6       28.39       27.70      2.28 o 
   2   1   6      188.62      220.87      5.81 o 
   3   1   6      133.52      129.04      4.94 o 
   4   1   6      118.40      103.80      4.62 o 
   5   1   6       37.34       40.64      3.86 o 
   6   1   6        0.64        4.28      4.17 o 
   7   1   6      130.95      145.09      6.56 o 
   8   1   6       37.76       38.04      4.40 o 
   9   1   6        2.54        3.21      5.80 o 
 -10   2   6        0.65        0.00      7.12 o 
  -9   2   6        6.48        9.27      5.59 o 
  -8   2   6       73.73       82.27      5.45 o 
  -7   2   6        4.74        6.59      4.27 o 
  -6   2   6      183.89      187.22      6.84 o 
  -5   2   6       30.30        9.80      5.35 o 
  -4   2   6       89.26       97.43      4.22 o 
  -3   2   6        9.36        9.45      1.92 o 
  -2   2   6       18.58       16.33      2.30 o 
  -1   2   6       88.28       66.10      3.13 o 
   0   2   6      762.30      820.15     10.25 o 
   1   2   6      228.00      261.56      6.08 o 
   2   2   6       29.89       30.79      2.68 o 
   3   2   6        5.59        0.50      3.34 o 
   4   2   6       22.91       19.36      2.60 o 
   5   2   6       26.07       29.46      3.08 o 
   6   2   6       13.68       15.18      3.10 o 
   7   2   6       35.50       34.32      3.86 o 
   8   2   6        1.17        0.00      6.18 o 
   9   2   6        0.93        0.01      6.10 o 
 -10   3   6       23.57       23.09      4.42 o 
  -9   3   6        1.70        5.62      2.88 o 
  -8   3   6        2.58        4.24      5.27 o 
  -7   3   6       27.36       28.92      3.61 o 
  -6   3   6      125.26      112.34      5.43 o 
  -5   3   6        3.68        0.00      4.46 o 
  -4   3   6        1.76        3.48      3.15 o 
  -3   3   6      128.92      118.23      4.39 o 
  -2   3   6      125.07      113.34      4.33 o 
  -1   3   6       43.35       41.09      2.75 o 
   0   3   6      147.15      140.29      4.50 o 
   1   3   6        0.54        2.36      3.24 o 
   2   3   6      401.38      373.73      7.75 o 
   3   3   6      206.15      194.92      8.03 o 
   4   3   6       28.60       17.90      5.11 o 
   5   3   6      372.88      435.56     10.31 o 
   6   3   6        5.94       10.88      5.16 o 
   7   3   6       13.61       12.12      3.11 o 
   8   3   6        2.94        0.91      5.47 o 
   9   3   6        8.22       12.10      3.82 o 
 -10   4   6        6.86        8.38      6.74 o 
  -9   4   6        0.54        0.01      5.29 o 
  -8   4   6       34.93       30.96      4.29 o 
  -7   4   6       28.75       27.09      4.41 o 
  -6   4   6        6.99        8.14      2.90 o 
  -5   4   6        6.36        6.24      3.85 o 
  -4   4   6      248.13      269.51      7.33 o 
  -3   4   6        2.73        7.90      2.11 o 
  -2   4   6       20.35       13.15      2.88 o 
  -1   4   6      162.27      175.20      5.47 o 
   0   4   6      186.43      190.73      5.66 o 
   1   4   6       37.76       57.54      3.33 o 
   2   4   6       95.27       80.11      4.27 o 
   3   4   6      222.60      222.82      6.89 o 
   4   4   6       46.59       51.65      4.17 o 
   5   4   6        7.89        0.00      5.23 o 
   6   4   6       65.25       55.53      7.20 o 
   7   4   6        2.05        5.73      4.92 o 
   8   4   6       82.42       84.63      9.44 o 
   9   4   6        3.45        0.01      5.97 o 
  -9   5   6        2.57        5.89      5.67 o 
  -8   5   6        2.68        1.77      5.32 o 
  -7   5   6       14.21       13.76      6.30 o 
  -6   5   6       12.91       12.95      3.72 o 
  -5   5   6       86.34       98.46      5.63 o 
  -4   5   6        5.62        0.00      4.76 o 
  -3   5   6      308.04      311.00      7.90 o 
  -2   5   6       92.67       91.60      4.43 o 
  -1   5   6       49.16       53.00      3.52 o 
   0   5   6       16.13       19.07      2.84 o 
   1   5   6      201.94      210.77      8.56 o 
   2   5   6       47.90       57.04      3.71 o 
   3   5   6       11.88       18.37      2.84 o 
   4   5   6        0.58        4.86      2.42 o 
   5   5   6       20.92       18.72      6.23 o 
   6   5   6       14.07       15.91      3.52 o 
   7   5   6        5.32        9.15      5.10 o 
   8   5   6        1.11        4.46      5.19 o 
  -9   6   6       32.27       45.16      5.19 o 
  -8   6   6       11.91       14.96      3.68 o 
  -7   6   6       10.74       17.72      3.16 o 
  -6   6   6       18.17       10.86      5.90 o 
  -5   6   6       68.31       63.30      4.79 o 
  -4   6   6      165.29      154.56      6.16 o 
  -3   6   6       33.32       29.78      3.46 o 
  -2   6   6        3.42        2.66      4.41 o 
  -1   6   6        2.05        0.00      3.87 o 
   0   6   6      349.32      335.93      8.42 o 
   1   6   6      269.13      275.43      7.62 o 
   2   6   6      195.16      175.01      6.90 o 
   3   6   6      389.00      389.12     12.76 o 
   4   6   6      270.09      263.15     12.35 o 
   5   6   6        0.92        0.00      5.44 o 
   6   6   6        2.49        1.51      5.03 o 
   7   6   6        0.01        0.00      6.47 o 
   8   6   6       29.07       29.77      7.54 o 
  -8   7   6        2.26        9.74      4.99 o 
  -7   7   6        0.87        0.01      5.44 o 
  -6   7   6        0.55        0.00      5.22 o 
  -5   7   6       23.01       27.55      4.08 o 
  -4   7   6        0.29        2.31      2.50 o 
  -3   7   6       58.91       52.43      4.21 o 
  -1   7   6        9.09       12.46      4.57 o 
   0   7   6        0.04        1.66      3.88 o 
   1   7   6        8.75        0.00      5.67 o 
   2   7   6        9.55        4.58      5.93 o 
   3   7   6       18.18       20.23      5.15 o 
   4   7   6      292.22      303.73     13.48 o 
   5   7   6       10.85        2.56      6.56 o 
   6   7   6        2.93        3.24      5.14 o 
   7   7   6       14.20       13.01      4.23 o 
  -7   8   6        3.54        0.01      6.40 o 
  -6   8   6        4.17        9.90      3.06 o 
  -5   8   6        7.21        2.76      5.97 o 
  -4   8   6       84.23       75.74      5.19 o 
  -3   8   6       63.10       50.44      4.80 o 
  -1   8   6       24.78       25.33      5.49 o 
   0   8   6       28.42       29.19      4.05 o 
   1   8   6      104.43      108.57      7.75 o 
   2   8   6      178.78      183.08      9.82 o 
   3   8   6        4.78        0.00      5.81 o 
   4   8   6       22.57       20.19      6.74 o 
   5   8   6        0.59        6.03      5.52 o 
   6   8   6        0.26        0.01      6.34 o 
   7   8   6       20.66       18.66      8.80 o 
  -7   9   6        0.09        0.01      5.80 o 
  -6   9   6        1.02        4.96      5.55 o 
  -5   9   6        0.61        0.93      5.27 o 
  -4   9   6       25.96       24.62      4.30 o 
  -3   9   6       12.33       11.61      5.02 o 
  -2   9   6       17.52        7.37      7.29 o 
  -1   9   6      131.09      108.07      9.95 o 
   0   9   6        3.47        7.87      4.98 o 
   1   9   6       29.67       22.52      6.16 o 
   2   9   6        2.88       13.23      4.45 o 
   3   9   6        3.40        0.00      6.39 o 
   4   9   6        4.76        4.24      3.17 o 
   5   9   6       25.57       20.97      7.02 o 
   6   9   6        1.48        4.86      5.84 o 
  -5  10   6       32.02       16.83      8.29 o 
  -4  10   6        0.03        0.01      6.62 o 
  -3  10   6       51.01       55.09      5.55 o 
  -2  10   6        0.24        0.01      5.66 o 
  -1  10   6       10.51        7.65      5.80 o 
   0  10   6        0.46        0.00      5.70 o 
   1  10   6        7.95       16.53      3.80 o 
   2  10   6        2.00        0.00      6.20 o 
   3  10   6        0.30        0.00      6.57 o 
   4  10   6        0.60        0.01      6.14 o 
  -4  11   6       13.04       19.02      6.62 o 
  -3  11   6        2.42        0.01      6.46 o 
  -2  11   6        4.31        4.30      5.63 o 
  -1  11   6       24.36       24.41      3.88 o 
   0  11   6        8.75       13.08      6.08 o 
   1  11   6       26.92       15.08      8.41 o 
   2  11   6       12.84       14.10      6.64 o 
   3  11   6       14.24       18.96      6.78 o 
 -10   1   7        7.13        0.01      6.58 o 
  -9   1   7        3.62       13.20      5.70 o 
  -7   1   7        3.42        0.00      5.37 o 
  -6   1   7       15.99        8.41      4.99 o 
  -5   1   7        1.91        0.00      4.17 o 
  -4   1   7      190.86      184.89      5.93 o 
  -3   1   7       82.32       87.77      4.08 o 
  -2   1   7       51.05       44.21      3.04 o 
  -1   1   7      237.36      224.53      5.90 o 
   0   1   7       36.47       27.39      2.61 o 
   1   1   7      265.57      271.76      6.54 o 
   2   1   7       36.61       43.04      3.05 o 
   3   1   7        0.71        2.29      1.81 o 
   4   1   7        2.46        0.00      4.08 o 
   5   1   7      257.29      260.48      8.13 o 
   6   1   7        0.02        0.00      5.20 o 
   7   1   7        8.01        0.00      6.21 o 
   8   1   7        0.05        8.17      4.64 o 
   9   1   7       21.95       19.79      4.64 o 
 -10   2   7        4.58        2.06      6.51 o 
  -9   2   7       26.90       32.85      3.71 o 
  -8   2   7       12.29        0.41      5.44 o 
  -7   2   7       34.18       44.85      4.61 o 
  -6   2   7      150.12      134.30      6.34 o 
  -5   2   7        0.01        3.28      3.71 o 
  -4   2   7      236.22      250.33      7.18 o 
  -3   2   7      316.37      299.65      7.12 o 
  -2   2   7      177.10      151.39      5.01 o 
  -1   2   7       66.20       67.67      3.62 o 
   0   2   7       99.29       91.74      4.19 o 
   1   2   7       16.81       13.42      2.23 o 
   2   2   7      195.03      208.14      6.22 o 
   3   2   7      159.69      145.03      5.49 o 
   4   2   7       85.31       76.24      4.62 o 
   5   2   7        0.27        3.42      4.75 o 
   6   2   7      139.99      156.49      6.64 o 
   7   2   7       26.29       22.03      4.20 o 
   8   2   7        0.59        2.37      5.40 o 
   9   2   7       18.38       23.57      6.15 o 
 -10   3   7       24.23       21.10      8.25 o 
  -9   3   7        0.03        7.11      5.80 o 
  -8   3   7       15.16       17.33      3.46 o 
  -7   3   7       27.39        0.00      6.41 o 
  -6   3   7        1.42        1.72      4.14 o 
  -5   3   7      181.46      179.47      6.53 o 
  -4   3   7       27.20       27.71      3.04 o 
  -3   3   7        5.13        7.14      2.18 o 
  -2   3   7        9.51        2.87      4.19 o 
  -1   3   7        5.34        7.43      2.16 o 
   0   3   7       43.10       52.96      3.61 o 
   1   3   7       31.11       30.04      2.74 o 
   2   3   7      571.63      558.75     12.56 o 
   3   3   7       65.81       59.47      4.27 o 
   4   3   7       39.06       39.00      3.67 o 
   5   3   7       59.51       53.30      4.65 o 
   6   3   7        3.34        0.20      5.04 o 
   7   3   7       29.36       24.11      4.13 o 
   8   3   7       31.18       34.76      4.62 o 
   9   3   7        3.14        7.04      6.27 o 
  -9   4   7        0.17        6.37      4.43 o 
  -8   4   7        6.67        0.22      5.42 o 
  -7   4   7        3.90        2.00      4.68 o 
  -6   4   7        1.18        0.00      4.69 o 
  -5   4   7       98.62       94.24      5.12 o 
  -4   4   7      205.09      226.48      7.45 o 
  -3   4   7       45.93       45.58      3.57 o 
  -2   4   7       64.42       59.63      3.82 o 
  -1   4   7      202.31      227.70      6.66 o 
   0   4   7       32.73       19.22      4.93 o 
   1   4   7       37.47       35.91      3.09 o 
   2   4   7      246.09      247.78      7.21 o 
   3   4   7        2.35        0.47      4.55 o 
   4   4   7        1.03        4.08      4.15 o 
   5   4   7        6.09        1.12      5.53 o 
   6   4   7        0.34        0.00      5.22 o 
   7   4   7       22.41       22.76      4.36 o 
   8   4   7       41.12       29.43      8.37 o 
  -9   5   7        6.44        0.01      6.64 o 
  -8   5   7        0.00        0.01      5.27 o 
  -7   5   7        0.37        0.01      4.44 o 
  -6   5   7       67.25       51.20      4.61 o 
  -5   5   7      192.21      203.80      7.63 o 
  -4   5   7      160.96      188.65      7.04 o 
  -3   5   7        8.98        8.91      2.81 o 
  -2   5   7       14.43       13.32      2.57 o 
  -1   5   7      274.22      280.23      9.83 o 
   0   5   7        3.22        0.15      4.03 o 
   1   5   7       64.58       65.78      5.88 o 
   2   5   7      385.30      397.01     10.04 o 
   3   5   7      584.22      641.84     15.75 o 
   4   5   7        4.90        5.46      4.98 o 
   5   5   7       19.35       22.38      4.02 o 
   6   5   7       26.00       23.98      3.90 o 
   7   5   7        5.74        0.01      5.93 o 
   8   5   7        2.95        0.01      6.58 o 
  -8   6   7        0.15        7.59      5.02 o 
  -7   6   7        0.72        0.00      6.07 o 
  -6   6   7        7.34        9.60      3.17 o 
  -5   6   7       17.55       21.84      3.68 o 
  -4   6   7        2.76        0.00      5.21 o 
  -3   6   7        6.07        5.19      4.95 o 
  -2   6   7       11.38        4.35      4.40 o 
  -1   6   7       16.05       14.89      4.92 o 
   0   6   7       48.02       47.99      4.45 o 
   1   6   7      289.94      301.09      8.73 o 
   2   6   7        9.31        8.14      5.07 o 
   3   6   7      151.63      151.98      7.02 o 
   4   6   7       23.48       17.84      3.72 o 
   5   6   7       10.37       12.06      5.78 o 
   6   6   7        2.19        4.13      5.12 o 
   7   6   7        0.80        0.01      5.83 o 
  -8   7   7        6.16        8.84      5.36 o 
  -7   7   7       20.51       18.36      4.35 o 
  -6   7   7        3.85        6.85      4.85 o 
  -5   7   7       48.15       47.45      4.53 o 
  -4   7   7      117.93      110.03      6.10 o 
  -3   7   7       12.56        8.28      4.33 o 
  -1   7   7        8.42       10.27      2.93 o 
   0   7   7        0.17        0.00      4.82 o 
   1   7   7       90.43      101.10      8.42 o 
   2   7   7       18.64       19.80      3.24 o 
   3   7   7      163.15      146.72     10.46 o 
   4   7   7        5.57        8.28      5.24 o 
   5   7   7        9.44        3.42      5.78 o 
   6   7   7       10.59        0.00      7.21 o 
   7   7   7        1.78        0.01      6.17 o 
  -7   8   7        3.32        0.51      6.30 o 
  -6   8   7       38.28       40.81      5.12 o 
  -5   8   7       27.40       35.82      4.65 o 
  -4   8   7        4.17        1.91      5.72 o 
  -3   8   7       11.95        5.67      5.54 o 
  -1   8   7       32.02       23.25      6.19 o 
   0   8   7       13.00       16.29      4.95 o 
   1   8   7       69.20       76.49      7.06 o 
   2   8   7        2.12        7.74      4.32 o 
   3   8   7        4.10        3.50      6.16 o 
   4   8   7       28.18       17.78      7.22 o 
   5   8   7        0.23        1.72      5.25 o 
   6   8   7        0.90        1.84      5.81 o 
  -6   9   7        1.62        0.01      6.60 o 
  -5   9   7        0.13        0.01      6.08 o 
  -4   9   7        0.68        3.48      5.01 o 
  -3   9   7       20.07       14.94      6.49 o 
  -2   9   7       27.00       22.95      3.83 o 
  -1   9   7        4.89        6.86      5.13 o 
   0   9   7        3.39        3.68      2.91 o 
   1   9   7        3.61        0.00      5.88 o 
   2   9   7       11.53       12.57      3.55 o 
   3   9   7        1.60        7.90      4.93 o 
   4   9   7        0.38        0.01      5.88 o 
   5   9   7        0.11        0.01      5.82 o 
  -5  10   7        1.05        0.01      6.71 o 
  -4  10   7        0.11        0.76      5.77 o 
  -3  10   7       21.22       25.06      6.51 o 
  -2  10   7        7.58       11.51      5.96 o 
  -1  10   7       63.28       80.14      5.77 o 
   0  10   7        5.26        5.36      6.08 o 
   1  10   7       15.59       20.73      4.29 o 
   2  10   7       15.31       17.11      5.03 o 
   3  10   7        5.13        7.36      5.92 o 
   4  10   7        0.16        6.05      5.78 o 
  -2  11   7        1.65        0.01      6.35 o 
  -1  11   7       10.15       17.79      3.68 o 
   0  11   7       19.26       42.53      6.96 o 
   1  11   7        6.36        4.36      7.84 o 
 -10   0   8        0.33        3.98      5.53 o 
  -9   0   8        0.43        0.01      5.82 o 
  -8   0   8       34.48       33.42      4.25 o 
  -7   0   8        3.12        8.50      4.29 o 
  -6   0   8       35.14       45.98      3.97 o 
  -5   0   8       20.28       18.15      3.46 o 
  -4   0   8       28.93       34.79      3.59 o 
  -3   0   8       36.17       38.86      3.50 o 
  -2   0   8        1.64        0.00      4.15 o 
  -1   0   8       30.03       25.10      2.77 o 
   0   0   8       23.43       32.53      2.91 o 
   1   0   8        1.77        0.00      3.89 o 
   2   0   8       23.86       30.01      2.97 o 
   3   0   8        0.23        0.76      3.92 o 
   4   0   8        0.09        0.00      4.10 o 
   5   0   8       69.90       64.21      4.81 o 
   6   0   8        8.62        8.20      3.10 o 
   7   0   8       20.53       21.31      4.27 o 
   8   0   8        3.42        3.23      6.30 o 
 -10   1   8        1.35        0.01      6.63 o 
  -9   1   8        4.14        6.48      5.86 o 
  -7   1   8        5.38        5.01      2.93 o 
  -6   1   8        0.77        0.00      4.68 o 
  -5   1   8       17.41       19.40      3.58 o 
  -4   1   8      308.96      328.24      8.21 o 
  -3   1   8       64.57       71.79      4.45 o 
  -2   1   8      871.86      862.13     12.69 o 
  -1   1   8      100.40       94.03      4.25 o 
   0   1   8       99.36       96.91      4.53 o 
   1   1   8       45.97       33.06      2.95 o 
   2   1   8        3.23        1.85      4.08 o 
   3   1   8       84.17       89.09      4.72 o 
   4   1   8        0.76        0.00      4.78 o 
   5   1   8      100.34      105.69      5.95 o 
   6   1   8       17.77       14.60      5.49 o 
   7   1   8        0.23        2.70      4.15 o 
   8   1   8        0.41        6.74      5.28 o 
  -9   2   8        5.51        0.00      7.05 o 
  -8   2   8        1.42        5.48      4.93 o 
  -7   2   8       46.29       39.91      4.50 o 
  -6   2   8       22.75       20.48      3.27 o 
  -5   2   8       85.19       82.28      4.75 o 
  -4   2   8       24.73       21.25      3.12 o 
  -3   2   8       77.72       75.48      4.60 o 
  -2   2   8       47.40       42.48      3.52 o 
  -1   2   8       31.54       25.51      3.02 o 
   0   2   8       22.63       21.99      2.44 o 
   1   2   8        5.22        5.83      4.13 o 
   2   2   8      112.71      111.27      4.93 o 
   3   2   8        4.85        6.30      4.16 o 
   4   2   8      107.67      108.98      5.71 o 
   5   2   8       32.97       22.37      6.43 o 
   6   2   8        4.22        7.01      4.68 o 
   7   2   8        0.03        3.88      5.24 o 
   8   2   8       19.98        3.80      7.91 o 
  -9   3   8       15.58        6.98      7.21 o 
  -8   3   8        2.83        0.00      6.16 o 
  -7   3   8       20.67        3.47      6.85 o 
  -6   3   8       82.09       81.75      5.61 o 
  -5   3   8       12.10        8.31      5.55 o 
  -4   3   8        6.41        2.36      4.59 o 
  -3   3   8       22.60       27.70      3.14 o 
  -2   3   8       51.47       49.70      3.82 o 
  -1   3   8      140.78      140.39      5.58 o 
   0   3   8        7.41       10.19      3.83 o 
   1   3   8       43.89       48.63      3.46 o 
   2   3   8      103.33      107.05      5.26 o 
   3   3   8      420.74      456.24     11.18 o 
   4   3   8        0.36        0.00      5.19 o 
   5   3   8       57.05       53.52      5.03 o 
   6   3   8       14.16        8.07      5.85 o 
   7   3   8        0.03        0.00      5.95 o 
   8   3   8        0.22        0.01      5.65 o 
  -9   4   8        0.01        0.01      6.06 o 
  -8   4   8        1.45        0.01      6.10 o 
  -7   4   8       15.78        9.14      6.21 o 
  -6   4   8        5.02        0.00      5.41 o 
  -5   4   8       31.42       21.47      3.87 o 
  -4   4   8       29.92       23.06      3.35 o 
  -3   4   8      118.72      107.44      5.64 o 
  -2   4   8       33.39       37.31      3.32 o 
  -1   4   8       27.78       27.31      3.41 o 
   0   4   8       20.15       15.86      2.67 o 
   1   4   8      173.51      172.55      6.80 o 
   2   4   8       35.82       33.28      3.52 o 
   3   4   8        4.03        6.41      4.86 o 
   4   4   8      129.61      128.67      8.91 o 
   5   4   8       55.02       55.77      4.78 o 
   6   4   8        2.25        0.88      5.57 o 
   7   4   8       19.74       25.29      4.68 o 
   8   4   8        3.60        4.28      5.59 o 
  -8   5   8        0.05        0.01      6.73 o 
  -7   5   8        5.90        3.13      6.05 o 
  -6   5   8        0.94        0.00      4.86 o 
  -5   5   8        1.23        5.12      4.52 o 
  -4   5   8       90.13       72.38      5.33 o 
  -3   5   8       63.85       51.63      6.78 o 
  -2   5   8       22.34       20.79      3.51 o 
  -1   5   8      156.22      153.33      6.76 o 
   0   5   8      171.47      169.69      9.29 o 
   1   5   8       24.28       19.28      5.42 o 
   2   5   8        5.14        4.37      4.78 o 
   3   5   8       51.10       47.74      7.42 o 
   4   5   8       10.25        4.76      5.62 o 
   5   5   8        7.26       13.29      5.51 o 
   6   5   8        4.03        0.70      5.41 o 
   7   5   8        0.02        0.01      5.37 o 
  -8   6   8       10.04        0.00      7.71 o 
  -7   6   8        0.68        4.25      5.27 o 
  -6   6   8       18.38       18.35      6.19 o 
  -5   6   8        5.59       18.87      3.12 o 
  -4   6   8       19.90       12.39      3.51 o 
  -3   6   8       34.34       29.49      5.50 o 
  -2   6   8      150.86      145.45      6.26 o 
  -1   6   8       74.57       67.29      4.91 o 
   0   6   8      139.07      145.00      6.29 o 
   1   6   8       27.77       19.31      6.11 o 
   2   6   8        6.75        6.81      4.77 o 
   3   6   8       27.63       28.87      6.62 o 
   4   6   8       66.00       51.95      4.90 o 
   5   6   8       94.62      100.14      6.52 o 
   6   6   8        0.74        4.66      5.48 o 
   7   6   8        3.84        2.94      5.73 o 
  -7   7   8       26.99       28.37      4.31 o 
  -6   7   8       33.97       46.44      5.25 o 
  -5   7   8        3.22        0.00      6.06 o 
  -4   7   8        9.39       13.32      3.39 o 
  -3   7   8        0.48        0.00      4.93 o 
  -1   7   8        1.84        0.00      5.12 o 
   0   7   8        5.25        0.00      5.47 o 
   1   7   8      102.52      108.16      8.72 o 
   2   7   8        2.99        0.00      5.72 o 
   3   7   8        5.15        6.89      5.67 o 
   4   7   8        6.30       10.50      4.93 o 
   5   7   8        0.01        2.19      5.55 o 
   6   7   8       16.71       20.36      5.83 o 
  -6   8   8        3.78        5.29      6.12 o 
  -5   8   8        1.02        0.01      5.56 o 
  -4   8   8        2.93        0.01      5.69 o 
  -3   8   8       12.04        3.68      5.87 o 
  -2   8   8       30.46       23.57      6.07 o 
  -1   8   8       11.93        5.20      5.68 o 
   0   8   8        2.75        0.85      5.87 o 
   1   8   8       25.64       24.61      6.61 o 
   2   8   8       42.19       33.47      8.34 o 
   3   8   8        9.67        0.00      6.52 o 
   4   8   8        1.27        0.01      5.93 o 
   5   8   8       17.04       29.29      6.52 o 
  -5   9   8        0.19        3.85      5.36 o 
  -4   9   8       20.15       22.84      6.47 o 
  -3   9   8        0.73        4.97      5.30 o 
  -2   9   8       21.28       21.25      6.82 o 
  -1   9   8       18.68       10.07      6.57 o 
   0   9   8        0.40        0.00      5.86 o 
   1   9   8       18.59       23.17      6.17 o 
   2   9   8        0.20        7.61      4.05 o 
   3   9   8        6.11        7.39      5.40 o 
   4   9   8        8.21       13.05      3.48 o 
  -4  10   8       18.03       12.94      4.24 o 
  -3  10   8        0.01        0.01      6.69 o 
  -2  10   8        2.48        1.52      5.59 o 
  -1  10   8        1.25        0.75      5.86 o 
   0  10   8        4.93        5.94      6.60 o 
   1  10   8        0.48        7.79      3.40 o 
   2  10   8       25.54       26.36      4.77 o 
  -9   1   9        2.70        0.01      6.10 o 
  -7   1   9        1.30        0.00      5.59 o 
  -6   1   9       28.64       13.76      6.23 o 
  -5   1   9        0.20        2.03      2.37 o 
  -4   1   9       82.53       79.76      5.26 o 
  -3   1   9        6.97        3.08      5.04 o 
  -2   1   9        0.03        0.00      4.38 o 
  -1   1   9        0.02        1.75      3.52 o 
   0   1   9       18.72       17.61      4.97 o 
   1   1   9      175.39      174.38      6.55 o 
   2   1   9       16.98       20.61      3.16 o 
   3   1   9       30.89       38.02      3.95 o 
   4   1   9        3.60        0.00      5.08 o 
   5   1   9       12.93       17.31      3.43 o 
   6   1   9       25.17       33.15      4.22 o 
   7   1   9        3.01        0.01      5.75 o 
   8   1   9       13.35       15.36      4.16 o 
  -9   2   9        1.38        0.00      7.51 o 
  -8   2   9       10.00        6.08      5.41 o 
  -7   2   9       16.40       23.92      3.95 o 
  -6   2   9       26.60       32.24      4.07 o 
  -5   2   9       54.93       57.80      4.74 o 
  -4   2   9       50.96       49.70      4.00 o 
  -3   2   9      199.19      208.40      7.43 o 
  -2   2   9      236.37      225.75      7.36 o 
  -1   2   9       78.00       76.86      4.54 o 
   0   2   9        2.79        6.29      3.70 o 
   1   2   9       16.15       11.44      2.88 o 
   2   2   9       70.07       62.20      4.32 o 
   3   2   9       16.85        9.52      5.36 o 
   4   2   9      101.69      105.06      6.14 o 
   5   2   9       18.70       17.34      6.07 o 
   6   2   9        8.06       16.20      3.08 o 
   7   2   9        0.63        0.74      5.42 o 
   8   2   9        0.00        0.01      6.38 o 
  -9   3   9       13.32       14.78      4.24 o 
  -8   3   9        0.03        0.01      5.63 o 
  -7   3   9        0.33        0.66      5.24 o 
  -6   3   9       40.80       43.59      7.48 o 
  -5   3   9        2.70        0.00      5.66 o 
  -4   3   9       82.55       96.72      5.37 o 
  -3   3   9        5.65        0.00      5.05 o 
  -2   3   9       36.42       39.12      3.47 o 
  -1   3   9       10.10        0.00      5.33 o 
   0   3   9       38.88       33.30      3.90 o 
   1   3   9      106.75       96.56      8.00 o 
   2   3   9        7.58        6.20      4.83 o 
   3   3   9      230.68      210.56      8.60 o 
   4   3   9       19.43       14.32      3.55 o 
   5   3   9       10.51       12.76      5.71 o 
   6   3   9        0.66        0.01      5.14 o 
   7   3   9        0.15        0.01      5.24 o 
  -8   4   9        6.03        3.97      5.69 o 
  -7   4   9        2.66        9.81      3.23 o 
  -6   4   9        4.64        5.65      4.98 o 
  -5   4   9        6.96        2.14      4.56 o 
  -4   4   9      169.51      153.54      6.84 o 
  -3   4   9       10.21       12.44      3.16 o 
  -2   4   9       34.54       29.93      3.54 o 
  -1   4   9       77.82       82.22      5.12 o 
   0   4   9       14.49        9.33      4.44 o 
   1   4   9        4.26        2.61      4.72 o 
   2   4   9       70.67       72.94      5.13 o 
   3   4   9       25.77       22.44      5.84 o 
   4   4   9       19.73       21.33      5.89 o 
   5   4   9      103.28      107.40      6.29 o 
   6   4   9        7.67        6.22      5.69 o 
   7   4   9        9.04       11.22      6.14 o 
  -8   5   9       10.98       23.68      4.41 o 
  -7   5   9        5.82        5.00      5.64 o 
  -6   5   9        2.74        4.18      5.21 o 
  -5   5   9        6.08        0.00      5.36 o 
  -4   5   9        1.24        0.00      4.82 o 
  -3   5   9       49.36       38.31      4.55 o 
  -2   5   9        3.35        0.00      4.77 o 
  -1   5   9      104.93       94.74      5.55 o 
   0   5   9        7.46        7.80      4.81 o 
   1   5   9       42.73       55.67      4.80 o 
   2   5   9        0.04        0.00      4.43 o 
   3   5   9       86.74       69.69      8.21 o 
   4   5   9      151.04      138.60      7.44 o 
   5   5   9        9.56       12.50      3.71 o 
   6   5   9        2.95        2.50      5.53 o 
   7   5   9        1.91        0.01      7.02 o 
  -7   6   9        1.39        0.01      5.69 o 
  -6   6   9        0.05        0.01      5.49 o 
  -5   6   9       20.29       20.06      3.58 o 
  -4   6   9       17.75       11.47      3.31 o 
  -3   6   9        2.44        2.38      4.78 o 
  -2   6   9       12.61        7.96      3.59 o 
  -1   6   9       83.95       83.47      5.45 o 
   0   6   9        3.21        3.72      4.86 o 
   1   6   9        8.75        3.60      5.54 o 
   2   6   9       37.72       29.62      7.33 o 
   3   6   9       22.29       24.74      6.38 o 
   4   6   9        0.65        1.38      5.37 o 
   5   6   9        9.21       18.17      5.62 o 
   6   6   9        0.25        0.01      6.46 o 
  -7   7   9        0.35        0.01      6.33 o 
  -6   7   9       15.55        8.99      4.27 o 
  -5   7   9        2.38        0.00      6.28 o 
  -4   7   9        2.66        0.00      5.88 o 
  -3   7   9       18.05       21.58      3.45 o 
  -1   7   9        6.48        0.00      5.64 o 
   0   7   9       34.67       33.70      6.80 o 
   1   7   9       15.82        8.22      6.18 o 
   2   7   9        4.14        0.00      6.78 o 
   3   7   9       29.59       27.04      7.09 o 
   4   7   9       71.82       42.80     10.76 o 
   5   7   9        0.18        0.01      6.88 o 
  -6   8   9        8.84       14.91      4.01 o 
  -5   8   9       26.01       34.84      5.18 o 
  -4   8   9       16.61        1.44      7.12 o 
  -3   8   9       36.24       26.23      7.39 o 
  -2   8   9       15.62        5.89      5.93 o 
  -1   8   9        6.40        0.00      6.37 o 
   0   8   9       16.95       24.17      4.21 o 
   1   8   9        8.10        6.57      3.38 o 
   2   8   9        0.14        3.87      4.30 o 
   3   8   9       42.10       42.01      8.10 o 
   4   8   9        0.24        0.00      7.58 o 
  -4   9   9       21.50       28.42      7.90 o 
  -3   9   9        0.36        0.01      6.45 o 
  -2   9   9       29.61       41.26      4.53 o 
  -1   9   9        2.00        4.16      5.29 o 
   0   9   9        0.72        0.01      5.83 o 
   1   9   9        6.17       11.00      6.18 o 
   2   9   9        2.97        0.01      6.58 o 
   3   9   9        0.30        1.36      5.61 o 
  -1  10   9        2.81        0.01      7.22 o 
   0  10   9       46.26       48.63      9.02 o 
  -8   0  10        5.05        3.68      6.65 o 
  -7   0  10        0.16        0.71      3.01 o 
  -6   0  10       20.91       17.12      4.09 o 
  -5   0  10        0.49        4.81      4.06 o 
  -4   0  10        4.31        5.96      4.32 o 
  -3   0  10      142.08      149.04      6.22 o 
  -2   0  10       23.84       21.15      3.37 o 
  -1   0  10       77.83       78.28      4.66 o 
   0   0  10      178.75      182.47      6.82 o 
   1   0  10       20.77       18.47      3.16 o 
   2   0  10       21.81       27.64      3.58 o 
   3   0  10       85.89       84.22      5.40 o 
   4   0  10       10.40       14.57      3.48 o 
   5   0  10       32.05       33.16      4.10 o 
   6   0  10        0.06        0.00      6.46 o 
   7   0  10       60.23       72.20      6.13 o 
  -7   1  10        5.78        5.43      5.78 o 
  -6   1  10       16.02       26.06      4.13 o 
  -5   1  10       37.99       43.33      4.32 o 
  -4   1  10        9.58       13.64      5.50 o 
  -3   1  10       12.90       10.89      5.20 o 
  -2   1  10        9.89        7.70      5.23 o 
  -1   1  10        5.91        2.15      5.00 o 
   0   1  10        2.55        7.47      4.10 o 
   1   1  10        6.95        7.85      4.53 o 
   2   1  10        0.20        0.00      4.50 o 
   3   1  10        0.44        0.00      4.58 o 
   4   1  10        6.05        6.27      3.26 o 
   5   1  10       33.37       42.15      4.30 o 
   6   1  10        0.09        0.00      6.36 o 
   7   1  10       52.37       54.75      6.18 o 
  -8   2  10        2.68        0.01      5.90 o 
  -7   2  10        5.00        7.12      5.34 o 
  -6   2  10        7.15       12.10      2.96 o 
  -5   2  10       88.10       92.36      5.80 o 
  -4   2  10      137.16      132.77      6.83 o 
  -3   2  10       52.87       42.28      4.45 o 
  -2   2  10      123.52      122.91      5.93 o 
  -1   2  10        5.82        0.00      5.23 o 
   0   2  10       42.18       40.30      3.77 o 
   1   2  10       23.50       10.00      5.86 o 
   2   2  10       65.20       57.16      5.11 o 
   3   2  10      103.59       94.60      7.84 o 
   4   2  10        0.04        0.63      4.90 o 
   5   2  10        4.41        0.45      5.96 o 
   6   2  10        2.30        0.01      6.29 o 
   7   2  10       12.82        7.73      7.29 o 
  -8   3  10        0.22        0.26      5.95 o 
  -7   3  10        0.45        0.01      5.52 o 
  -6   3  10        1.84        3.27      4.99 o 
  -5   3  10      156.40      163.74      7.59 o 
  -4   3  10        7.80        4.41      6.01 o 
  -3   3  10       25.81       31.87      3.46 o 
  -2   3  10       52.90       60.14      4.60 o 
  -1   3  10        0.01        0.00      4.37 o 
   0   3  10      155.40      175.37      6.89 o 
   1   3  10       28.59       31.45      3.87 o 
   2   3  10        0.07        2.89      4.54 o 
   3   3  10        5.11        9.13      5.27 o 
   4   3  10       40.67       31.30      4.45 o 
   5   3  10        2.60        3.96      5.03 o 
   6   3  10        2.44        0.25      5.98 o 
   7   3  10        5.03       10.31      4.09 o 
  -8   4  10        3.73        0.01      6.77 o 
  -7   4  10        6.09       10.24      5.24 o 
  -6   4  10        0.38        0.01      5.50 o 
  -5   4  10        2.38        0.00      5.17 o 
  -4   4  10       29.16       40.61      3.98 o 
  -3   4  10       61.57       62.45      5.12 o 
  -2   4  10       61.27       61.45      4.59 o 
  -1   4  10       34.97       33.08      3.95 o 
   0   4  10        4.51        3.41      5.55 o 
   1   4  10        0.41        4.46      4.35 o 
   2   4  10       56.29       46.15      4.57 o 
   3   4  10       17.32       11.65      5.42 o 
   4   4  10        0.08        2.48      4.34 o 
   5   4  10       36.60       44.64      4.84 o 
   6   4  10        5.84        9.32      5.34 o 
  -7   5  10        0.02        4.58      5.32 o 
  -6   5  10        6.43        0.01      5.47 o 
  -5   5  10       21.13       19.18      3.41 o 
  -4   5  10        2.57        1.27      5.20 o 
  -3   5  10      130.08      158.11      7.23 o 
  -2   5  10       71.59       75.21      5.16 o 
  -1   5  10       15.82       14.67      5.82 o 
   0   5  10        9.61        9.84      5.67 o 
   1   5  10        0.03        1.03      4.66 o 
   2   5  10        0.66        1.70      4.85 o 
   3   5  10        0.14        0.00      5.88 o 
   4   5  10        1.52        2.60      5.54 o 
   5   5  10        1.98        0.01      5.97 o 
   6   5  10        0.05        0.01      5.87 o 
  -7   6  10        1.14        0.01      6.77 o 
  -6   6  10        0.39        1.75      4.79 o 
  -5   6  10        0.01        0.01      5.12 o 
  -4   6  10       23.08       33.42      3.91 o 
  -3   6  10        0.30        0.00      6.11 o 
  -2   6  10        0.00        0.00      5.23 o 
  -1   6  10       75.22       74.35      5.61 o 
   0   6  10        0.39        6.05      2.40 o 
   1   6  10       35.38       22.58      7.45 o 
   2   6  10       32.87       26.52      7.74 o 
   3   6  10       26.76       18.69      6.93 o 
   4   6  10        0.02        0.25      5.47 o 
   5   6  10       35.40       24.93      7.57 o 
  -6   7  10        6.09        5.84      6.46 o 
  -5   7  10       14.08       14.52      4.30 o 
  -4   7  10        1.01        5.28      5.38 o 
  -3   7  10        0.41        0.23      5.39 o 
  -1   7  10       12.10        3.37      6.21 o 
   0   7  10        4.60        3.00      5.86 o 
   1   7  10        2.19        0.47      6.46 o 
   2   7  10       23.42       23.79      6.94 o 
   3   7  10        2.65        0.00      6.86 o 
   4   7  10       27.36       24.42      8.36 o 
  -4   8  10        0.34        4.13      5.38 o 
  -3   8  10        5.07       10.59      3.88 o 
  -2   8  10       27.65       13.67      7.67 o 
  -1   8  10        0.11        3.40      5.22 o 
   0   8  10       17.23       19.71      5.90 o 
   1   8  10        0.11        6.60      2.68 o 
   2   8  10        1.48        2.35      5.22 o 
   3   8  10        2.52        9.75      5.39 o 
  -2   9  10        0.29        0.01      6.65 o 
  -1   9  10        0.68        2.89      5.82 o 
   0   9  10        4.17        0.01      6.81 o 
   1   9  10        3.49        0.01      7.01 o 
  -8   1  11        0.08        0.01      6.49 o 
  -7   1  11        0.00        8.07      4.46 o 
  -6   1  11        4.89        6.59      5.42 o 
  -5   1  11       13.79       14.26      6.19 o 
  -4   1  11        0.22        0.00      6.43 o 
  -3   1  11       93.34       98.70      6.29 o 
  -2   1  11       70.74       83.66      5.29 o 
  -1   1  11        1.26        0.56      4.58 o 
   0   1  11       18.56        8.61      5.69 o 
   1   1  11        1.61        3.73      4.65 o 
   2   1  11       51.05       51.32      4.81 o 
   3   1  11       10.95        4.51      6.19 o 
   4   1  11        3.34        1.14      5.47 o 
   5   1  11       14.60       16.14      3.86 o 
   6   1  11       28.39       31.19      5.65 o 
  -7   2  11        2.71        6.45      6.06 o 
  -6   2  11       20.48       15.23      6.83 o 
  -5   2  11        0.35        0.00      5.29 o 
  -4   2  11       43.45       27.10      7.74 o 
  -3   2  11       46.32       40.23      4.75 o 
  -2   2  11       20.16       21.32      3.55 o 
  -1   2  11        5.43        0.00      5.59 o 
   0   2  11       41.89       47.90      4.25 o 
   1   2  11       22.32       21.73      3.56 o 
   2   2  11       13.75        1.04      6.46 o 
   3   2  11       12.90       15.09      6.02 o 
   4   2  11        5.22        4.64      6.44 o 
   5   2  11        3.16        9.57      3.71 o 
   6   2  11       23.42       23.76      5.15 o 
  -7   3  11        0.01        0.01      6.32 o 
  -6   3  11        0.70        5.21      4.44 o 
  -5   3  11       21.96       16.68      6.61 o 
  -4   3  11        4.16        8.67      5.23 o 
  -3   3  11       47.15       32.15      4.79 o 
  -2   3  11        4.84       10.83      3.07 o 
  -1   3  11       92.35       84.49      5.81 o 
   0   3  11        5.81        0.00      5.98 o 
   1   3  11       54.50       58.35      5.14 o 
   2   3  11       26.80       26.58      6.86 o 
   3   3  11       25.65       23.08      3.90 o 
   4   3  11       20.03       12.86      7.00 o 
   5   3  11        9.69        9.93      6.28 o 
   6   3  11        0.79        0.01      6.42 o 
  -7   4  11       10.01       22.22      4.37 o 
  -6   4  11       12.66       10.78      3.39 o 
  -5   4  11        0.41        0.01      5.59 o 
  -4   4  11        0.04        1.98      4.71 o 
  -3   4  11       25.00       24.74      3.97 o 
  -2   4  11       26.25       24.78      3.48 o 
  -1   4  11       35.23       43.92      4.71 o 
   0   4  11        0.05        0.00      5.21 o 
   1   4  11        0.15        0.00      5.13 o 
   2   4  11        1.92        0.22      5.19 o 
   3   4  11        9.91       13.99      3.62 o 
   4   4  11        0.42        0.01      6.38 o 
   5   4  11        2.33        0.01      5.91 o 
  -6   5  11        4.84       19.95      3.95 o 
  -5   5  11        0.26        2.42      5.51 o 
  -4   5  11        0.00        0.00      6.11 o 
  -3   5  11       10.92        0.00      6.60 o 
  -2   5  11        0.04        0.00      5.32 o 
  -1   5  11        0.44        0.00      6.03 o 
   0   5  11       40.50       30.12      4.40 o 
   1   5  11       52.89       61.17      5.41 o 
   2   5  11        1.35        3.28      4.88 o 
   3   5  11       12.86       14.67      6.14 o 
   4   5  11       35.15       31.44      8.71 o 
   5   5  11       37.13       32.85      9.12 o 
  -5   6  11        0.19        0.01      5.56 o 
  -4   6  11        2.42        0.01      6.32 o 
  -3   6  11        6.56       10.13      5.23 o 
  -2   6  11        1.23        3.69      4.64 o 
  -1   6  11        0.24        0.01      5.74 o 
   0   6  11       20.29       12.96      6.93 o 
   1   6  11       26.05       32.79      4.80 o 
   2   6  11        0.78        7.70      3.08 o 
   3   6  11       34.49       42.08      5.58 o 
   4   6  11        0.64        0.01      5.51 o 
  -4   7  11        2.76        0.01      6.65 o 
  -3   7  11        0.42        0.01      5.56 o 
  -2   7  11        4.66        0.01      6.42 o 
  -1   7  11        1.31        3.91      4.93 o 
   0   7  11       19.99       13.58      6.72 o 
   1   7  11        4.79       13.64      3.96 o 
   2   7  11        7.44        8.87      3.73 o 
   3   7  11        0.00        0.01      7.04 o 
  -2   8  11       17.32        9.52      4.35 o 
  -1   8  11        1.43        0.01      6.21 o 
   0   8  11        0.02        3.24      5.41 o 
   1   8  11        4.94        2.20      7.71 o 
  -7   0  12        0.12        0.01      6.60 o 
  -6   0  12        0.09        0.01      5.70 o 
  -5   0  12       16.51       24.93      3.99 o 
  -4   0  12       88.65      112.44      6.77 o 
  -3   0  12       64.02       68.58      5.82 o 
  -2   0  12        2.28        0.00      5.40 o 
  -1   0  12        0.05        0.00      5.45 o 
   0   0  12        5.11        8.53      5.00 o 
   1   0  12        1.92        0.00      5.92 o 
   2   0  12        1.92        0.00      5.71 o 
   3   0  12        1.34        0.00      6.18 o 
   4   0  12        0.42        2.51      5.01 o 
   5   0  12       16.30       10.42      7.92 o 
  -7   1  12        2.78        0.01      6.25 o 
  -6   1  12       14.61        9.66      7.47 o 
  -5   1  12        0.89        8.65      4.48 o 
  -4   1  12       21.83       24.80      4.18 o 
  -3   1  12       19.62       23.44      6.08 o 
  -2   1  12        2.70        6.94      5.16 o 
  -1   1  12       36.00       42.47      4.68 o 
   0   1  12        0.52        6.44      4.85 o 
   1   1  12       11.38       10.78      5.47 o 
   2   1  12        0.46        0.00      5.54 o 
   3   1  12        6.16       12.17      2.75 o 
   4   1  12        3.33        3.78      5.94 o 
   5   1  12        7.14       14.11      3.92 o 
  -6   2  12        0.23        0.01      6.03 o 
  -5   2  12        0.07        0.01      6.29 o 
  -4   2  12       19.68       19.21      4.20 o 
  -3   2  12       48.43       47.61      5.41 o 
  -2   2  12        1.43        1.28      5.39 o 
  -1   2  12       20.29       19.36      3.67 o 
   0   2  12        2.55        0.00      6.96 o 
   1   2  12        5.53        0.00      5.86 o 
   2   2  12       52.15       52.22      5.38 o 
   3   2  12        2.04        5.33      5.58 o 
   4   2  12       77.73       73.83      6.40 o 
   5   2  12        3.37        0.01      7.48 o 
  -6   3  12        2.00        7.87      3.41 o 
  -5   3  12        5.24       10.46      5.87 o 
  -4   3  12       35.30       35.54      4.39 o 
  -3   3  12        1.95        0.22      5.64 o 
  -2   3  12       36.40       39.25      4.36 o 
  -1   3  12       25.84       14.02      4.23 o 
   0   3  12        1.36        5.17      5.74 o 
   1   3  12       20.01       22.08      6.45 o 
   2   3  12        2.11        0.01      5.73 o 
   3   3  12        3.25       12.80      3.24 o 
   4   3  12       20.48       29.06      4.82 o 
  -6   4  12        5.94        0.01      7.22 o 
  -5   4  12       11.04        4.78      7.37 o 
  -4   4  12        8.55       16.73      3.95 o 
  -3   4  12       10.58        3.03      6.31 o 
  -2   4  12       23.40       30.07      4.44 o 
  -1   4  12       16.16       17.09      3.46 o 
   0   4  12        0.01        0.00      6.43 o 
   1   4  12        7.61       12.25      3.71 o 
   2   4  12        3.07        6.16      5.20 o 
   3   4  12       14.62       15.41      6.29 o 
   4   4  12       18.92       14.13      3.94 o 
  -5   5  12        5.91        0.01      7.55 o 
  -4   5  12       33.15       18.37      8.43 o 
  -3   5  12        3.15        0.01      5.64 o 
  -2   5  12       22.16       16.25      7.88 o 
  -1   5  12       10.81       11.98      3.78 o 
   0   5  12        0.23        7.58      4.24 o 
   1   5  12        0.24        3.00      5.01 o 
   2   5  12        1.60        7.72      5.08 o 
   3   5  12        0.05        0.01      6.62 o 
  -4   6  12        3.66        0.01      6.29 o 
  -3   6  12       17.17       18.49      7.49 o 
  -2   6  12       17.67       27.60      3.92 o 
  -1   6  12       22.30       15.56      7.28 o 
   0   6  12        0.61        0.01      6.32 o 
   1   6  12       14.42       12.63      6.85 o 
   2   6  12        1.27        2.98      5.62 o 
  -2   7  12        0.37        0.01      6.56 o 
  -1   7  12        0.46        0.01      7.31 o 
   0   7  12        3.43        0.01      6.87 o 
  -5   1  13        1.18        1.54      5.83 o 
  -4   1  13        3.73        6.65      6.01 o 
  -3   1  13        0.20        0.00      6.47 o 
  -2   1  13       64.81       61.78      8.86 o 
  -1   1  13       43.18       30.80      8.42 o 
   0   1  13        0.67        0.01      5.98 o 
   1   1  13        1.95        0.01      6.07 o 
   2   1  13        1.43        7.08      5.17 o 
   3   1  13        0.15        1.32      5.63 o 
   4   1  13       22.49       25.09      4.99 o 
  -5   2  13        2.90        3.38      5.77 o 
  -4   2  13        1.59        4.74      5.41 o 
  -3   2  13        5.03        5.81      6.19 o 
  -2   2  13       21.61       20.84      4.10 o 
  -1   2  13        1.04        0.01      5.73 o 
   0   2  13       12.15       11.43      5.89 o 
   1   2  13        2.81        0.01      5.91 o 
   2   2  13        0.54        0.26      5.80 o 
   3   2  13        0.02        6.68      5.45 o 
  -5   3  13        0.83        0.01      6.46 o 
  -4   3  13        0.76        3.32      5.84 o 
  -3   3  13        6.38        2.48      6.12 o 
  -2   3  13        3.27        5.36      5.29 o 
  -1   3  13       20.01        9.95      7.33 o 
   0   3  13        6.27        0.01      6.39 o 
   1   3  13        0.58        5.61      4.78 o 
   2   3  13        0.02        0.01      6.21 o 
   3   3  13       47.02       35.42      6.10 o 
  -4   4  13        0.52        0.01      6.05 o 
  -3   4  13        0.51        3.84      5.52 o 
  -2   4  13        0.26        7.04      5.67 o 
  -1   4  13        2.95        0.01      6.98 o 
   0   4  13        4.62        9.96      3.18 o 
   1   4  13        0.23        6.85      5.17 o 
   2   4  13        0.20        0.54      6.14 o 
  -3   5  13        1.71        0.01      6.15 o 
  -2   5  13        5.56        8.91      6.12 o 
  -1   5  13       14.00       16.22      7.31 o 
   0   5  13       26.09       27.37      4.91 o 
   1   5  13        5.03        0.01      7.32 o 
  -3   0  14       49.20       65.40      5.98 o 
  -2   0  14       51.54       69.64      5.83 o 
  -1   0  14        5.30        0.51      7.07 o 
   0   0  14        0.98        3.17      5.10 o 
   1   0  14       12.55        0.00      7.75 o 
  -3   1  14        3.30        5.27      6.87 o 
  -2   1  14        0.00        0.01      6.88 o 
  -1   1  14        2.05        0.01      6.90 o 
   0   1  14        0.79        8.50      5.06 o 
   1   1  14        6.02        9.01      3.98 o 
  -3   2  14        5.54        0.01      6.99 o 
  -2   2  14       12.18       14.99      4.39 o 
  -1   2  14        1.70        0.01      7.41 o 
   0   2  14       15.27       17.19      4.62 o 
   1   2  14        1.97        0.01      6.36 o 
  -2   3  14        0.06        4.30      4.99 o 
  -1   3  14        6.80       11.00      6.47 o 
   0   3  14        1.18        9.64      5.27 o 
                                                 
